# Supplementary material for: Exploring the role of tumor stemness and the potential of stemness-related risk model in the prognosis of intrahepatic cholangiocarcinoma
Source: Front Genet. 2023 Jan 12;13:1089405. doi: 10.3389/fgene.2022.1089405 (PMC9877308; doi:10.3389/fgene.2022.1089405)
Supplement: Supplementary file 1 [file Table2.XLSX]

## Sheet: Table S1
A list of 98 prognostic genes
LAMA4
COL5A2
COL12A1
RAB31
LTBP1
ACTA2
FBN1
NOX4
COL8A1
CNN1
DDR2
THBS2
FAP
MXRA5
LOX
EDNRA
INHBA
NRP2
CALD1
PALLD
NTM
COL1A2
HTRA3
MFGE8
PDGFRB
COL6A3
NID2
RAB23
SULF1
DPYSL3
TIMP3
ITGA1
OLFML2B
COL4A1
ANXA1
UACA
PDLIM3
COL15A1
ZEB1
ADAMTS12
TRPS1
MMP11
FAM126A
COL1A1
MYH11
MARVELD1
POSTN
PLAT
GLI3
PXDN
GXYLT2
CARD6
MSN
ACTG2
EMP1
MICAL2
LRP1
ANO1
COL11A1
PELI2
IGFBP5
SPOCK1
GEM
CLU
MAP3K5
PLAU
FBXO32
RARRES1
STK38L
NAV3
IGFL2
HMCN1
CD109
CST4
ESM1
ONECUT1
IFI16
GMNN
HUNK
PMAIP1
CD55
APOL1
WDR72
MFAP5
COMP
NR5A2
FN1
CTNND2
FGFR2
BAAT
SERPINE1
HABP2
CYP2C9
SLC2A1
HK2
KRT17
KRT6B
AKR1C1
