# Supplementary material for: Exploring the role of tumor stemness and the potential of stemness-related risk model in the prognosis of intrahepatic cholangiocarcinoma
Source: Front Genet. 2023 Jan 12;13:1089405. doi: 10.3389/fgene.2022.1089405 (PMC9877308; doi:10.3389/fgene.2022.1089405)
Supplement: Supplementary file 8 [file Table1.XLSX]

## Sheet: Sheet1
Tag	logFC	AveExpr	t	P.Value	adj.P.Val	B
COL12A1	1.86521	5.80177	10.8978	3.28154e-17	1.86621e-13	28.6223
GREM1	1.71786	6.2382	10.7917	5.1771e-17	1.87048e-13	28.1836
CST1	1.65635	5.5052	5.7269	1.92587e-07	1.36337e-05	6.90683
COL10A1	1.55369	5.53262	8.59348	7.84014e-13	3.71557e-10	18.8944
SFRP2	1.53506	4.26423	5.18865	1.69832e-06	8.0486e-05	4.81842
ANXA1	1.5256	5.93367	7.41589	1.41112e-10	2.93599e-08	13.8721
GPX8	1.49077	4.86806	9.35101	2.76645e-14	2.9499e-11	22.1267
INHBA	1.48979	6.66153	8.83787	2.66162e-13	1.51366e-10	19.9389
LTBP1	1.48715	6.49477	10.2006	6.6943e-16	1.42764e-12	25.7181
VCAM1	1.48544	5.98977	4.56773	1.86321e-05	0.000529511	2.53367
POSTN	1.45733	6.61993	6.36054	1.35546e-08	1.47297e-06	9.46252
EDIL3	1.43081	4.939	8.8723	2.28606e-13	1.44454e-10	20.0859
SULF1	1.42097	6.39581	7.95348	1.32599e-11	3.64882e-09	16.1592
CD248	1.41543	6.85068	8.54983	9.5091e-13	4.05587e-10	18.7077
RAB31	1.41033	6.79543	10.7785	5.48175e-17	1.87048e-13	28.1286
ANTXR1	1.40121	5.66019	10.4862	1.93688e-16	5.04053e-13	26.9132
LUM	1.38632	6.65779	9.06963	9.56427e-14	6.799e-11	20.9282
TCN1	1.38028	4.29365	2.96315	0.00406041	0.0329565	-2.49399
COL6A3	1.37114	6.88828	8.33589	2.44875e-12	8.88898e-10	17.793
MXRA5	1.36253	5.87235	9.09239	8.65047e-14	6.41677e-11	21.0252
COL1A2	1.35944	7.23612	8.55749	9.1925e-13	4.05587e-10	18.7405
VCAN	1.34226	7.65408	7.49881	9.80944e-11	2.11847e-08	14.2237
CDH11	1.33951	6.33104	10.1511	8.30266e-16	1.57391e-12	25.5105
CCDC80	1.3112	5.63347	6.44446	9.48164e-09	1.09302e-06	9.80725
FBN1	1.30943	6.11597	9.57298	1.04221e-14	1.36778e-11	23.0695
MMP7	1.3086	6.66679	3.94574	0.00017557	0.00305899	0.413899
LOX	1.29069	4.59307	8.90081	2.01552e-13	1.32257e-10	20.2077
LXN	1.27757	6.30938	6.47271	8.40478e-09	9.95791e-07	9.92357
GJA1	1.26468	5.86054	4.47163	2.66434e-05	0.000703057	2.19413
EDNRA	1.26072	4.98853	8.85938	2.42034e-13	1.47476e-10	20.0308
MMP12	1.25963	3.63073	3.44341	0.000936252	0.0109658	-1.14776
CDR1	1.25653	6.43633	6.93182	1.16477e-09	1.82313e-07	11.8318
COL5A2	1.24482	5.52058	11.3818	4.14988e-18	3.54006e-14	30.6099
EMP3	1.24278	6.62314	6.91783	1.23757e-09	1.8852e-07	11.7732
COL8A1	1.22546	4.77041	9.43584	1.90445e-14	2.16612e-11	22.4873
MMP2	1.21851	6.18195	8.1591	5.34905e-12	1.60105e-09	17.0372
CXCL9	1.21359	5.44502	3.60707	0.000550791	0.00730151	-0.65522
FNDC1	1.19924	4.89791	6.31215	1.66477e-08	1.76414e-06	9.2643
GZMA	1.19642	5.22767	4.31526	4.72853e-05	0.00111427	1.65066
ASPN	1.19095	7.07277	6.65391	3.86655e-09	4.99752e-07	10.673
THBS2	1.18636	6.72146	9.22102	4.90502e-14	4.01583e-11	21.5734
FAP	1.17733	4.27666	9.21928	4.943e-14	4.01583e-11	21.566
HLA-DRB5	1.17328	6.51997	4.37728	3.77108e-05	0.000932441	1.86484
SFRP4	1.17169	5.06099	5.91678	8.7744e-08	7.26699e-06	7.66298
MRC1	1.1714	5.52141	4.37652	3.78152e-05	0.00093367	1.86222
TMEM200A	1.16017	4.3947	10.4711	2.06809e-16	5.04053e-13	26.8501
ITGA11	1.15728	5.33714	8.40289	1.82099e-12	7.06088e-10	18.0794
DCN	1.14878	6.46104	6.7543	2.50966e-09	3.42539e-07	11.0903
PMP22	1.13848	6.90153	8.83792	2.6611e-13	1.51366e-10	19.9391
PTPRC	1.13804	5.85876	4.56417	1.88822e-05	0.000532479	2.521
CST2	1.13312	5.48856	6.00391	6.10009e-08	5.22983e-06	8.01294
PLOD2	1.1309	5.95293	5.30324	1.07598e-06	5.63106e-05	5.25551
PDGFRA	1.12718	5.86893	5.15578	1.9344e-06	8.88889e-05	4.69386
SAMSN1	1.12465	4.71473	4.79571	7.8595e-06	0.000264281	3.355
PRELP	1.10297	6.41513	5.77368	1.58805e-07	1.14804e-05	7.09226
PDE3A	1.08337	5.03886	5.18723	1.70786e-06	8.04913e-05	4.81305
SAMD9L	1.08185	5.2225	5.37417	8.0951e-07	4.42662e-05	5.52825
APOD	1.07987	5.29869	4.26203	5.73428e-05	0.00129751	1.46829
CST4	1.07596	4.89033	4.53207	2.12862e-05	0.000587645	2.40718
PLXDC2	1.0753	6.2861	7.7685	2.99701e-11	7.20169e-09	15.3704
FPR3	1.07251	6.08957	4.77209	8.60268e-06	0.000282468	3.26891
FMOD	1.07038	6.06872	6.25225	2.14578e-08	2.17912e-06	9.01958
HTRA3	1.06343	5.0985	8.55098	9.46105e-13	4.05587e-10	18.7126
CCL18	1.0603	5.37649	3.48633	0.000815826	0.00992197	-1.02019
FGL2	1.05248	6.00021	3.92248	0.000190268	0.00324616	0.338425
ITGA1	1.05213	6.61505	7.8098	2.49847e-11	6.17774e-09	15.5464
RNASE6	1.05074	6.45854	4.95391	4.26876e-06	0.0001644	3.93727
CPA3	1.05036	3.36448	6.86352	1.56568e-09	2.30276e-07	11.5461
VSIG4	1.04715	5.03783	5.27651	1.19725e-06	6.13403e-05	5.15319
DOCK11	1.04214	4.45783	6.39919	1.14996e-08	1.29076e-06	9.62111
EPHA3	1.04019	4.95252	5.15343	1.95242e-06	8.88889e-05	4.68498
PCDH18	1.03968	3.88107	8.32365	2.58494e-12	9.00036e-10	17.7406
GBP4	1.03928	5.5006	4.48778	2.50962e-05	0.000674657	2.25089
LY96	1.03703	4.0489	5.74274	1.80419e-07	1.28792e-05	6.96957
CTSK	1.03634	5.27949	7.53114	8.51159e-11	1.87952e-08	14.3609
F13A1	1.03619	4.59519	5.89777	9.49617e-08	7.6784e-06	7.5869
RGS1	1.03209	6.21886	4.35981	4.01992e-05	0.000969308	1.80432
CD2	1.01162	4.41182	4.74475	9.54887e-06	0.000304511	3.16952
PLN	1.01056	4.70494	5.85417	1.13813e-07	8.86524e-06	7.41267
SLC2A3	1.00549	6.06359	5.5284	4.33874e-07	2.70158e-05	6.12658
ITGBL1	1.00519	6.0941	5.77884	1.55454e-07	1.13342e-05	7.11277
CYBB	1.00217	6.4586	4.00829	0.000141248	0.0026237	0.61831
ABI3BP	0.998916	4.87584	3.73065	0.000365432	0.00530704	-0.272677
HAS2	0.998004	4.31334	5.97298	6.94171e-08	5.88946e-06	7.8885
MFAP4	0.997848	6.5397	5.38088	7.87972e-07	4.3648e-05	5.5541
FCER1G	0.983681	7.23153	5.62126	2.97108e-07	1.95751e-05	6.4902
GLIPR1	0.981581	5.934	7.74075	3.38645e-11	8.02447e-09	15.2523
GLT8D2	0.980144	4.14665	8.79665	3.19352e-13	1.70265e-10	19.7628
PDPN	0.979236	4.64464	9.87557	2.76557e-15	4.30842e-12	24.35
LAMA4	0.977671	5.21748	11.4622	2.95002e-18	3.54006e-14	30.9376
GMFG	0.974493	6.66945	6.4609	8.8391e-09	1.04003e-06	9.87496
EFEMP1	0.971138	6.39895	4.25519	5.8777e-05	0.00132469	1.44494
AMIGO2	0.969779	4.26283	6.45928	8.90045e-09	1.04007e-06	9.86828
PLAUR	0.967114	6.36263	5.25919	1.28293e-06	6.47578e-05	5.08698
CD69	0.964741	4.30274	3.39939	0.00107708	0.0122671	-1.27741
GPR65	0.963052	4.64627	5.24773	1.34288e-06	6.6991e-05	5.04324
SAMD9	0.961897	5.11414	5.15334	1.95308e-06	8.88889e-05	4.68466
DPYSL3	0.956872	5.47909	7.84212	2.16677e-11	5.6011e-09	15.6842
MGP	0.952284	7.39975	4.97429	3.94345e-06	0.000153256	4.01297
MS4A4A	0.948503	4.6558	4.76639	8.79217e-06	0.000285177	3.24816
RARRES1	0.941517	4.56032	5.04178	3.02975e-06	0.000127631	4.26478
CD3D	0.93894	4.78155	4.8134	7.34426e-06	0.000254159	3.41963
CD53	0.931644	5.62291	5.19289	1.66997e-06	7.95847e-05	4.83453
TMEM45A	0.929586	4.78263	3.69515	0.000411481	0.00581631	-0.383474
IFI27	0.927992	7.28789	3.0246	0.00339183	0.028605	-2.33042
SRGN	0.92758	7.36799	4.9737	3.95245e-06	0.000153256	4.01079
THBS1	0.921988	7.75477	5.25531	1.30293e-06	6.55733e-05	5.07216
CLEC2B	0.921538	4.36126	6.03901	5.26659e-08	4.67986e-06	8.15442
MYH11	0.919755	5.6054	6.47411	8.35444e-09	9.95791e-07	9.92937
TRPS1	0.919539	4.44779	6.95386	1.05857e-09	1.70379e-07	11.9242
ACTA2	0.918348	7.21781	9.87456	2.77783e-15	4.30842e-12	24.3457
SYTL2	0.918293	5.19692	5.29616	1.10687e-06	5.75743e-05	5.22838
C3AR1	0.91217	4.80963	6.18484	2.85285e-08	2.8298e-06	8.74505
TMEM47	0.907528	5.66445	6.68396	3.39781e-09	4.45923e-07	10.7977
TYROBP	0.905175	8.46131	5.66426	2.49128e-07	1.69337e-05	6.65942
GZMK	0.904505	3.57473	4.26251	5.7243e-05	0.00129698	1.46993
MYL9	0.900252	8.69245	7.00476	8.48748e-10	1.40587e-07	12.1376
HLA-DRA	0.898873	9.19411	4.92255	4.82124e-06	0.000181579	3.82109
SYT11	0.895654	4.43425	7.8973	1.69885e-11	4.45908e-09	15.9195
IGFBP7	0.891678	7.66626	6.27864	1.91885e-08	1.99619e-06	9.12735
CTHRC1	0.891468	5.9668	8.34707	2.33072e-12	8.64443e-10	17.8407
CD163	0.884529	5.47869	4.33897	4.33751e-05	0.00103355	1.73234
CD109	0.8845	3.96777	4.55239	1.97319e-05	0.000550863	2.47919
IL7R	0.883751	4.26273	3.45024	0.00091601	0.0108153	-1.12752
CLIC4	0.883611	6.70849	9.33642	2.95001e-14	2.9606e-11	22.0646
LAPTM5	0.882669	8.00146	5.35826	8.63e-07	4.67417e-05	5.4669
DDR2	0.879244	4.38872	9.2272	4.77322e-14	4.01583e-11	21.5997
IFI44	0.877019	5.16363	4.20608	7.01331e-05	0.00151653	1.27807
CCL4	0.876853	6.1854	3.99833	0.000146249	0.00269164	0.585595
FGF7	0.875297	3.34534	4.28612	5.25588e-05	0.00120525	1.55065
CXCL10	0.875076	5.45515	2.78353	0.00677647	0.0474	-2.95679
PPP1R14A	0.872182	5.16248	7.08931	5.87635e-10	1.04434e-07	12.493
FRZB	0.870479	5.07597	4.0223	0.000134499	0.00252998	0.664358
EVI2B	0.868644	5.04026	4.61238	1.57597e-05	0.000464839	2.69278
ANGPT2	0.867391	5.41265	8.23524	3.82085e-12	1.20718e-09	17.3627
FCGR3A	0.867387	5.8054	5.83642	1.22506e-07	9.28211e-06	7.34186
PRRX1	0.864151	4.22242	6.77737	2.27185e-09	3.16915e-07	11.1865
PCDH7	0.863712	4.1092	6.77606	2.28478e-09	3.16915e-07	11.181
SYNPO2	0.863123	4.17993	5.58954	3.38222e-07	2.19407e-05	6.36572
STMN2	0.861952	4.8087	3.79198	0.000297223	0.00454905	-0.0795544
CNN1	0.861295	4.94408	9.27057	3.94285e-14	3.73716e-11	21.7844
EMP1	0.860327	6.00636	5.79483	1.45517e-07	1.06552e-05	7.1763
GBP5	0.857571	4.66332	3.18427	0.00210212	0.0203712	-1.89321
BGN	0.853411	9.09499	7.11022	5.36498e-10	9.73744e-08	12.5809
HMCN1	0.851249	4.62659	4.75362	9.23125e-06	0.000297159	3.20174
NPR3	0.849355	4.36999	4.47781	2.60405e-05	0.0006931	2.21585
TIMP3	0.847022	6.67518	7.8271	2.31507e-11	5.80845e-09	15.6201
ANO1	0.84655	5.33785	5.63416	2.81827e-07	1.88559e-05	6.54093
GEM	0.844942	5.59237	5.25152	1.32273e-06	6.63738e-05	5.05772
PRDM1	0.843479	5.00299	6.3707	1.29818e-08	1.41976e-06	9.50417
ARHGDIB	0.842371	6.71893	6.09926	4.09032e-08	3.81586e-06	8.39788
IRAK3	0.841669	4.60058	5.52493	4.40039e-07	2.73e-05	6.11304
NCKAP1L	0.840907	5.58441	4.80374	7.62159e-06	0.000260064	3.3843
COL1A1	0.837671	6.92922	6.61623	4.54597e-09	5.74509e-07	10.5167
IFI6	0.837494	7.4441	3.81982	0.000270437	0.0042682	0.00883247
OLR1	0.837122	5.11161	3.44404	0.000934367	0.0109637	-1.1459
CYBRD1	0.835214	6.99436	7.52897	8.59285e-11	1.87952e-08	14.3517
MOXD1	0.834718	4.42252	4.38177	3.70952e-05	0.000921224	1.88043
EMB	0.832798	5.00008	4.82437	7.04149e-06	0.000245173	3.45976
C5orf46	0.83181	4.35328	3.12339	0.00252741	0.0232079	-2.06195
CCR1	0.830949	3.82292	5.9719	6.97304e-08	5.88946e-06	7.88416
CD44	0.824944	7.11041	2.87263	0.00526976	0.0398349	-2.73012
COL11A1	0.822192	4.3472	5.52075	4.47575e-07	2.75539e-05	6.09674
MNDA	0.821802	4.9263	4.11574	9.67813e-05	0.00196103	0.974246
ITM2A	0.820599	4.99304	3.59984	0.000564029	0.00740793	-0.677324
FPR1	0.81946	4.48639	4.99356	3.65817e-06	0.000145094	4.08469
IGFBP3	0.813434	6.69167	5.76293	1.66011e-07	1.19507e-05	7.04959
EPSTI1	0.81215	5.23783	4.81132	7.40309e-06	0.00025516	3.41202
SMOC2	0.810819	4.45236	5.17377	1.80141e-06	8.37435e-05	4.76201
KRT6B	0.808543	4.9882	2.78826	0.00668735	0.0469132	-2.94489
FCGR2A	0.807799	5.73476	6.68446	3.39063e-09	4.45923e-07	10.7998
DOCK10	0.807605	4.84671	4.9003	5.25508e-06	0.000193643	3.73886
ESM1	0.805226	4.10398	4.39484	3.53598e-05	0.000884565	1.92581
GPNMB	0.804135	6.05607	6.33159	1.53287e-08	1.63452e-06	9.3439
PDGFRB	0.802368	6.10008	8.41924	1.69396e-12	6.72109e-10	18.1494
CD96	0.800617	4.21891	4.0924	0.000105114	0.00208773	0.896415
SPARCL1	0.797901	5.93274	3.55177	0.000660024	0.00836353	-0.823471
CD52	0.797008	6.01543	4.62781	1.48705e-05	0.000445099	2.74799
NEXN	0.795872	4.83812	5.07245	2.68629e-06	0.000115153	4.37979
GPR183	0.795655	6.24503	4.13788	8.94674e-05	0.00185019	1.04833
RAB23	0.794781	4.97673	8.27859	3.1546e-12	1.03501e-09	17.548
MFAP5	0.79402	3.19143	3.89992	0.00020565	0.00344994	0.26548
PRKG1	0.793044	3.98195	7.9339	1.44564e-11	3.91493e-09	16.0756
FBXO32	0.792176	4.65611	5.06668	2.74785e-06	0.000117496	4.35813
GIMAP4	0.792094	6.03905	4.86202	6.09202e-06	0.000217439	3.59787
CD3G	0.791601	4.76074	5.07484	2.66127e-06	0.000114453	4.38874
LTBP2	0.789226	6.10106	7.09667	5.69117e-10	1.02207e-07	12.5239
F2R	0.788157	7.24257	8.272	3.24783e-12	1.04549e-09	17.5198
IFI44L	0.787776	3.96225	3.52134	0.000728591	0.00904036	-0.915264
MUC1	0.787396	6.05939	3.03433	0.00329583	0.0281151	-2.30427
ST8SIA4	0.787152	4.1495	5.70848	2.07748e-07	1.4586e-05	6.83398
SGCE	0.786485	5.10066	5.41285	6.92756e-07	3.96145e-05	5.6776
SLC6A14	0.786358	3.18861	2.76739	0.00708833	0.0488622	-2.99722
CD86	0.785749	3.9864	5.24864	1.33803e-06	6.69449e-05	5.0467
PECAM1	0.784351	6.31987	5.32423	9.89217e-07	5.25764e-05	5.33607
CXCL14	0.783674	4.861	4.2434	6.13297e-05	0.00137378	1.40477
PTGS2	0.782694	4.29979	3.07334	0.00293583	0.0258124	-2.1988
TCF4	0.782007	5.73125	6.94535	1.09839e-09	1.73515e-07	11.8885
WNT5A	0.781663	4.06339	6.1361	3.50334e-08	3.35789e-06	8.54712
NOX4	0.78132	3.72174	9.47918	1.57392e-14	1.91805e-11	22.6714
COL4A1	0.781203	6.97963	7.44611	1.23606e-10	2.63605e-08	14.0001
RNASE1	0.780231	5.73737	5.42451	6.60925e-07	3.83539e-05	5.72272
SCPEP1	0.780154	5.91251	4.56264	1.89905e-05	0.00053465	2.51556
TGFBR1	0.779776	6.74882	6.79762	2.08168e-09	2.93517e-07	11.2709
F3	0.779469	5.34182	3.82025	0.000270046	0.00426598	0.0101865
GBP1	0.778342	6.39431	3.74486	0.000348408	0.00511548	-0.228109
MS4A6A	0.775474	5.65703	4.10395	0.000100907	0.00202778	0.9349
PDCD1LG2	0.774719	3.80758	5.26692	1.24398e-06	6.29779e-05	5.11651
LRRC32	0.773816	5.88089	7.29937	2.35002e-10	4.66685e-08	13.3789
PDLIM3	0.771318	5.00027	7.22515	3.25028e-10	6.30149e-08	13.0654
HLA-DQA2	0.769383	5.46571	4.19648	7.25877e-05	0.00156169	1.24559
TSPAN13	0.768712	5.70183	3.46028	0.000887037	0.0105535	-1.09775
EGLN3	0.768331	4.78279	3.78865	0.000300588	0.00457478	-0.0900837
UACA	0.767716	7.04376	7.4082	1.45944e-10	2.99993e-08	13.8395
COL14A1	0.767184	5.31931	3.70219	0.000401932	0.00570495	-0.361561
CRISPLD2	0.767178	5.45791	5.16077	1.89655e-06	8.74513e-05	4.71277
PLTP	0.767049	6.38012	6.57169	5.50315e-09	6.80356e-07	10.3323
NRP2	0.764794	4.99957	8.80158	3.12462e-13	1.70265e-10	19.7838
ADAMTS12	0.760484	4.34209	7.03317	7.50168e-10	1.26719e-07	12.257
CCL5	0.759585	5.97936	4.36763	3.90661e-05	0.000953516	1.8314
COLEC12	0.759358	4.25242	4.16175	8.21805e-05	0.00173525	1.12846
SERPINE1	0.758961	7.01417	3.37222	0.00117376	0.0130715	-1.35685
LYZ	0.756037	8.24733	3.0336	0.00330295	0.0281477	-2.30623
GNB4	0.75575	5.22873	7.14202	4.67098e-10	8.75731e-08	12.7148
ZEB1	0.751771	5.72681	7.11252	5.31154e-10	9.73744e-08	12.5906
C19orf33	0.751001	7.1911	2.80796	0.00632827	0.0453451	-2.89522
MS4A7	0.749993	5.95424	4.55733	1.9371e-05	0.000544463	2.49672
OLFML2B	0.745483	4.63912	7.63106	5.48718e-11	1.23451e-08	14.7855
MAP3K5	0.744892	4.70445	5.11216	2.29787e-06	0.000102628	4.52914
ANXA6	0.744635	5.70162	5.93839	8.01891e-08	6.67369e-06	7.74964
IL2RA	0.744608	4.45708	4.89333	5.3986e-06	0.000198076	3.71315
LCP2	0.742332	5.21917	5.64095	2.74102e-07	1.84113e-05	6.56763
ALOX5AP	0.740295	5.49273	4.70092	1.12804e-05	0.000353127	3.01086
STK17B	0.739091	5.32235	5.24408	1.36255e-06	6.73809e-05	5.02932
FAM126A	0.737561	4.99973	6.66248	3.72673e-09	4.85356e-07	10.7085
ECSCR	0.73557	5.4543	4.34151	4.29757e-05	0.00102547	1.74109
SMIM10	0.735239	5.14313	5.21451	1.53259e-06	7.38628e-05	4.91671
PLAU	0.732976	4.763	5.07883	2.61988e-06	0.000113735	4.40373
KLRB1	0.732824	4.14829	3.04269	0.00321544	0.0276222	-2.28177
CCL13	0.731234	3.83472	4.15564	8.39879e-05	0.00175671	1.10793
FOXF1	0.730501	4.50138	5.83682	1.22304e-07	9.28211e-06	7.34345
AKT3	0.730178	5.57587	4.94395	4.43722e-06	0.000170503	3.90032
EFEMP2	0.727886	6.56172	8.00875	1.03902e-11	2.95445e-09	16.3951
ISM1	0.727606	5.12813	5.17247	1.81072e-06	8.39477e-05	4.75708
JAM3	0.726301	5.06981	7.0401	7.2792e-10	1.2419e-07	12.2861
CALCRL	0.726106	5.73156	3.8891	0.000213441	0.00355617	0.230604
TNFSF13B	0.725957	4.58202	6.43987	9.66895e-09	1.10368e-06	9.78838
KCTD12	0.725202	6.58559	5.08414	2.5657e-06	0.000111952	4.42371
TNC	0.72498	5.70282	2.80168	0.00644075	0.0456905	-2.91108
BST2	0.724292	5.76843	3.75149	0.000340728	0.00501566	-0.20728
OAS2	0.724235	5.20609	3.43962	0.000947649	0.0110587	-1.15896
GPR34	0.722456	4.50748	3.99019	0.000150453	0.00274342	0.558951
COL15A1	0.720586	5.53377	7.18918	3.80277e-10	7.28979e-08	12.9136
PMAIP1	0.718686	4.65856	4.10451	0.000100709	0.00202617	0.936756
CALD1	0.717505	6.53328	8.74037	4.09531e-13	2.055e-10	19.5223
IGFBP5	0.717431	6.93214	5.37443	8.08693e-07	4.42662e-05	5.52922
FBLN5	0.71481	5.52008	3.7853	0.000304016	0.00460641	-0.100691
FCGR2B	0.714395	4.6218	5.53509	4.22239e-07	2.63876e-05	6.15268
AHR	0.713775	7.77639	5.52273	4.44002e-07	2.74461e-05	6.10443
FCGR3B	0.713381	5.11693	4.90613	5.13786e-06	0.000190936	3.76038
CASP1	0.7133	4.36207	4.92362	4.80139e-06	0.000181465	3.82502
FKBP7	0.711715	4.52955	8.38162	2.00055e-12	7.58475e-10	17.9885
ARHGEF6	0.711675	4.75773	5.23571	1.40872e-06	6.84733e-05	4.99741
LAMA2	0.71003	5.15993	3.97269	0.0001599	0.00285661	0.501717
LOXL1	0.709539	5.75827	7.30422	2.30078e-10	4.66685e-08	13.3994
CYTIP	0.708235	4.38511	4.22569	6.53655e-05	0.00143897	1.34456
ANGPTL2	0.707167	5.6488	8.32702	2.54663e-12	9.00036e-10	17.7551
TAGLN	0.705271	6.08887	8.07544	7.73996e-12	2.23816e-09	16.6799
PGM2L1	0.705116	5.01797	4.57558	1.80931e-05	0.000519673	2.56156
SGIP1	0.704833	4.25395	6.54495	6.17108e-09	7.57445e-07	10.2217
PXDN	0.704371	6.14278	6.16357	3.1205e-08	3.05971e-06	8.65863
ADAMDEC1	0.701983	3.48237	3.05607	0.00309047	0.0268329	-2.24563
PLA2R1	0.701633	4.02879	4.68113	1.2159e-05	0.000377173	2.93948
RARB	0.701163	4.40563	5.43527	6.32812e-07	3.7229e-05	5.76441
S1PR3	0.701045	4.69939	6.34186	1.46744e-08	1.5746e-06	9.38597
SLAMF6	0.700103	3.36274	3.86367	0.000232882	0.0038094	0.148878
GRP	0.69969	4.46885	4.30353	4.93428e-05	0.00114848	1.61036
PTGIS	0.698307	5.74539	5.41291	6.92572e-07	3.96145e-05	5.67786
ENG	0.697558	6.92551	6.60739	4.72175e-09	5.88013e-07	10.4801
MFGE8	0.696923	5.19814	8.44454	1.5147e-12	6.15294e-10	18.2575
SEMA3C	0.696637	4.99063	3.12252	0.00253408	0.0232335	-2.06436
CHSY1	0.695949	6.03807	7.99609	1.09872e-11	3.073e-09	16.341
SPOCK1	0.694393	4.73097	5.27745	1.19275e-06	6.1294e-05	5.15679
PTPN22	0.693887	3.64967	4.3981	3.49392e-05	0.0008805	1.93715
SLC2A1	0.693875	5.68667	3.10678	0.00265669	0.0240364	-2.10756
FKBP14	0.693855	4.39742	5.11843	2.24178e-06	0.000100386	4.55277
GXYLT2	0.693825	4.33702	6.03412	5.3757e-08	4.73394e-06	8.13467
C1QC	0.69234	7.49743	4.6775	1.23272e-05	0.000381696	2.92641
LBH	0.69142	6.31815	7.17084	4.11953e-10	7.80925e-08	12.8363
INPP4B	0.691359	4.12894	3.67906	0.000434124	0.00605598	-0.433446
PLXNC1	0.686866	4.54894	4.80559	7.56756e-06	0.000258738	3.39108
PARM1	0.686782	5.19179	3.93594	0.00018163	0.00312693	0.38204
TLR2	0.685687	4.96961	5.01286	3.39265e-06	0.000138806	4.15668
SLAMF8	0.684983	5.00032	4.72051	1.04718e-05	0.000330239	3.08166
GNG11	0.684314	6.48511	5.19385	1.66362e-06	7.95044e-05	4.83817
MSRB3	0.682134	5.33852	7.25683	2.83023e-10	5.55018e-08	13.1991
THY1	0.681741	5.9943	9.15329	6.61237e-14	5.1279e-11	21.2848
IFI16	0.681503	7.0824	4.24903	6.00976e-05	0.00135089	1.42394
LCP1	0.680971	5.41988	4.00404	0.000143361	0.00265196	0.604345
HCST	0.680801	5.77883	3.94044	0.000178824	0.00309104	0.396658
P2RY13	0.68063	3.76966	3.09013	0.00279239	0.0248908	-2.15307
NID2	0.678965	5.01922	8.27877	3.15208e-12	1.03501e-09	17.5488
NDNF	0.677545	4.49549	5.43344	6.37519e-07	3.7249e-05	5.7573
TNFSF4	0.675809	3.0374	6.13881	3.4636e-08	3.33856e-06	8.55811
ACTG2	0.673427	3.98177	5.83303	1.24238e-07	9.29663e-06	7.32835
MMP11	0.672395	5.43739	6.9201	1.22543e-09	1.88352e-07	11.7828
ENTPD1	0.670554	4.53689	8.3024	2.83943e-12	9.6887e-10	17.6498
TUBB2B	0.667448	4.77772	3.718	0.000381244	0.00550338	-0.312233
S100A8	0.665544	4.82945	3.56674	0.000628585	0.00804523	-0.778111
ZNF521	0.662127	3.70896	6.44591	9.42307e-09	1.09302e-06	9.81323
GNG12	0.660949	6.87077	3.73525	0.000359837	0.00523821	-0.258264
APOL1	0.658525	6.59985	4.00813	0.000141327	0.0026237	0.617785
DACT1	0.658287	3.95311	7.73478	3.47665e-11	8.12536e-09	15.2268
C1orf54	0.656478	5.60887	6.26457	2.03671e-08	2.09327e-06	9.06987
PAM	0.655667	4.93855	5.60093	3.22845e-07	2.10231e-05	6.4104
VIM	0.654489	7.56652	6.39025	1.19457e-08	1.3273e-06	9.5844
GIMAP2	0.653924	4.33948	4.75148	9.30703e-06	0.000299034	3.19395
HLA-DPA1	0.653632	7.23822	3.90896	0.000199351	0.00337079	0.294664
SLAMF7	0.653327	4.15156	3.19831	0.00201407	0.0197143	-1.85396
PALLD	0.652373	5.26832	8.69414	5.02396e-13	2.44896e-10	19.3247
CD68	0.651825	8.52423	4.50981	2.31247e-05	0.00063024	2.32854
HK2	0.651357	5.00043	3.09075	0.00278722	0.0248582	-2.15138
CD84	0.64959	4.4221	4.19238	7.36611e-05	0.00158279	1.23174
SLC46A3	0.648808	4.83474	5.06156	2.80371e-06	0.000119287	4.33889
TGFB1I1	0.64845	5.55954	8.77336	3.53969e-13	1.83002e-10	19.6633
MARVELD1	0.647091	5.59543	6.38956	1.19808e-08	1.3273e-06	9.58157
COMP	0.647024	5.58823	3.86491	0.000231897	0.00379692	0.152853
HCLS1	0.64597	5.18331	4.66737	1.28088e-05	0.000393749	2.88994
CLEC7A	0.64582	4.56791	4.62797	1.48617e-05	0.000445099	2.74856
NTM	0.642974	4.47159	8.56838	8.76023e-13	4.03941e-10	18.7871
COX7A1	0.642755	6.3307	5.5481	4.00466e-07	2.5119e-05	6.20351
CD180	0.641896	3.54479	4.85563	6.24382e-06	0.000222392	3.5744
VWF	0.641143	5.2226	3.26634	0.00163404	0.0168348	-1.66184
ARID5B	0.640757	5.86371	4.86616	5.9957e-06	0.00021445	3.61307
MT1M	0.640561	6.63292	2.97122	0.00396616	0.0324506	-2.47267
C1orf162	0.640406	5.30849	4.99994	3.56816e-06	0.000143576	4.10849
TLR4	0.63957	5.41551	4.81005	7.43946e-06	0.000255382	3.40735
CST7	0.637906	5.69921	3.70776	0.000394522	0.00562318	-0.344195
PLA2G7	0.637801	4.78349	3.39429	0.00109466	0.0124092	-1.29237
KITLG	0.637594	3.47596	5.24163	1.37591e-06	6.7845e-05	5.01997
ISLR	0.63746	4.87667	8.19408	4.583e-12	1.42165e-09	17.1867
BCAT1	0.636646	4.2619	5.75749	1.6978e-07	1.21706e-05	7.02801
STK38L	0.636448	6.17891	5.02909	3.18403e-06	0.000132172	4.21732
TLR6	0.636184	3.64473	4.55471	1.95616e-05	0.000548916	2.48742
WIPF1	0.636178	5.09193	5.81137	1.35895e-07	1.00368e-05	7.24209
CCDC88A	0.634529	5.29054	4.89527	5.3582e-06	0.000197018	3.72031
KRT17	0.633845	5.18344	3.08626	0.0028249	0.0249977	-2.16364
CXCR4	0.633059	7.13811	4.22635	6.52099e-05	0.00143897	1.34681
ADAM28	0.632313	5.2078	2.8082	0.00632383	0.0453323	-2.89459
BASP1	0.632258	7.57548	6.29389	1.79882e-08	1.89442e-06	9.18963
LMOD1	0.631348	4.93291	6.86683	1.54339e-09	2.28972e-07	11.5599
ZNF462	0.631085	4.40573	4.68734	1.18762e-05	0.000370422	2.96187
PLAT	0.629968	5.18808	6.27028	1.98803e-08	2.05562e-06	9.0932
MXRA8	0.629094	6.16272	7.71014	3.87504e-11	8.93407e-09	15.1219
OLFML1	0.628663	4.67766	5.38712	7.68416e-07	4.2843e-05	5.5782
FRMD6	0.627124	5.50916	4.22572	6.53584e-05	0.00143897	1.34466
HIST1H2BI	0.623516	4.2214	3.6315	0.000508216	0.00682192	-0.580315
PELI2	0.62329	4.68337	5.37791	7.97439e-07	4.40295e-05	5.54265
AIF1	0.622385	5.73858	5.09972	2.41318e-06	0.000105567	4.48231
GLI3	0.621086	4.39323	6.21528	2.50879e-08	2.51779e-06	8.86892
PAG1	0.620874	4.81148	6.12947	3.60245e-08	3.4336e-06	8.52024
CLIC6	0.619625	3.93282	2.85059	0.00561057	0.0415417	-2.78671
CARD6	0.618905	4.16326	6.00619	6.04233e-08	5.20648e-06	8.0221
ENPP1	0.61731	4.65245	2.87008	0.00530814	0.0400364	-2.73668
MSN	0.617268	7.99098	5.85201	1.14836e-07	8.86524e-06	7.40406
MRVI1	0.615763	4.59166	7.90512	1.6413e-11	4.37535e-09	15.9528
LRP1	0.61535	6.49788	5.6447	2.69924e-07	1.82022e-05	6.58239
MICAL2	0.614418	5.87871	5.70181	2.13526e-07	1.49302e-05	6.80762
TREM1	0.61283	3.9868	3.90767	0.000200238	0.00337909	0.290499
SLFN11	0.61131	4.34604	4.87421	5.81221e-06	0.000209645	3.64272
ITGA4	0.610391	4.02408	4.99901	3.58109e-06	0.0001436	4.10503
CD4	0.610099	4.99475	5.18428	1.72798e-06	8.09917e-05	4.80185
CD55	0.60994	6.37168	4.06738	0.00011481	0.00223096	0.813316
MMP19	0.609415	4.41924	5.10263	2.3857e-06	0.000105447	4.49326
CD93	0.60863	6.01655	5.57832	3.54066e-07	2.27796e-05	6.32175
CPED1	0.608045	4.27311	4.41652	3.26518e-05	0.000832922	2.00131
EDN1	0.607057	4.59839	4.52291	2.20247e-05	0.000605094	2.3748
TWSG1	0.606735	5.48589	6.97745	9.55593e-10	1.5527e-07	12.0231
JAK2	0.606268	4.30599	5.03104	3.15984e-06	0.000131488	4.2246
CCL21	0.604058	6.87067	2.88626	0.00506856	0.0386566	-2.69493
CLIC2	0.603673	4.80693	4.0423	0.000125392	0.00239834	0.730321
FOXF2	0.602771	3.7208	5.68914	2.24945e-07	1.56639e-05	6.75755
PYGO1	0.602205	3.75346	8.09234	7.18339e-12	2.11303e-09	16.7521
RGS10	0.602181	5.62728	6.08244	4.38979e-08	4.02657e-06	8.32981
LMCD1	0.601936	5.75949	6.41478	1.07605e-08	1.21579e-06	9.68519
FIGN	0.599774	4.46166	3.08983	0.00279492	0.0249003	-2.1539
NAV3	0.599452	3.5569	4.88022	5.67896e-06	0.000205709	3.66484
QPCT	0.598947	4.40556	4.57223	1.83213e-05	0.000525344	2.54965
EPB41L2	0.597214	5.64944	5.36793	8.30101e-07	4.52355e-05	5.50417
CSGALNACT2	0.592851	6.11887	8.46376	1.3913e-12	5.78952e-10	18.3397
ARHGAP10	0.591122	4.416	5.90463	9.22918e-08	7.57014e-06	7.61435
ETS1	0.591018	6.49406	5.30862	1.05302e-06	5.52788e-05	5.27617
DOCK2	0.590462	4.37471	4.62593	1.49764e-05	0.00044726	2.74124
LY86	0.59029	4.23877	4.65987	1.31771e-05	0.000402174	2.86297
IGFL2	0.589408	3.59951	4.77651	8.45879e-06	0.00027914	3.28498
CLEC2D	0.588685	4.32128	4.23931	6.22399e-05	0.00138989	1.39085
PIK3CG	0.588344	3.70464	4.38474	3.66931e-05	0.000912568	1.89075
PAMR1	0.587978	3.73647	4.84931	6.39772e-06	0.000226926	3.55118
TLR7	0.587236	3.60703	3.98735	0.000151953	0.00276085	0.549629
FN1	0.587204	9.17429	3.76335	0.000327392	0.00484773	-0.169962
ARHGAP15	0.585309	4.05803	4.13017	9.19521e-05	0.00188331	1.0225
HPGDS	0.583811	3.2952	3.77792	0.000311696	0.00469359	-0.124025
LRP12	0.583663	4.2686	5.03602	3.09883e-06	0.0001299	4.24324
RIN2	0.583135	5.65376	5.88425	1.00452e-07	8.08181e-06	7.53282
MPEG1	0.580391	5.04487	3.08627	0.00282477	0.0249977	-2.1636
CDH13	0.580207	4.64338	6.09138	4.22796e-08	3.92028e-06	8.36599
TWIST1	0.580164	3.89368	9.6366	7.88187e-15	1.1206e-11	23.3392
CD48	0.578564	4.28778	3.50983	0.00075624	0.00932241	-0.949833
SAMHD1	0.578459	6.41914	3.63159	0.000508065	0.00682192	-0.580039
MATN3	0.578379	3.54763	5.10603	2.35397e-06	0.000104315	4.50607
SH3BGRL	0.578172	6.20074	6.60843	4.70069e-09	5.88013e-07	10.4844
MMP14	0.577542	7.51888	4.79914	7.75696e-06	0.000263104	3.36752
MALL	0.575713	6.10453	2.88301	0.00511595	0.038931	-2.70335
FYN	0.574191	4.73493	5.00935	3.43944e-06	0.000140048	4.14359
PLEKHG1	0.572318	4.38762	6.08667	4.3124e-08	3.97696e-06	8.34695
DCBLD1	0.57224	5.13947	5.12639	2.17242e-06	9.8052e-05	4.58283
ARHGAP18	0.571646	6.11985	4.49711	2.4242e-05	0.000653384	2.28376
LGALS1	0.571464	8.39875	4.9819	3.82823e-06	0.000150146	4.04129
XAF1	0.571455	5.49098	3.88598	0.000215736	0.0035909	0.220573
EGR2	0.570743	4.69752	6.11891	3.76599e-08	3.56953e-06	8.47747
COPZ2	0.570301	5.74625	5.34807	8.99012e-07	4.82328e-05	5.42772
SLC6A6	0.56985	5.3489	4.64013	1.41963e-05	0.000427922	2.79211
BCL2A1	0.569338	3.66891	3.7391	0.000355215	0.00519754	-0.246188
PLEK	0.567999	4.40565	3.23597	0.00179452	0.0180415	-1.74798
ALDH1L2	0.566594	3.56939	6.83832	1.74597e-09	2.52441e-07	11.4408
VEGFC	0.566358	4.34642	5.46243	5.67006e-07	3.38241e-05	5.86975
SPRY1	0.564882	6.44103	4.37294	3.83137e-05	0.000937833	1.84982
AXL	0.563507	5.79015	5.84381	1.18809e-07	9.08965e-06	7.37134
CCL11	0.562294	4.29786	4.15984	8.27401e-05	0.00174275	1.12205
FUT8	0.562286	4.73213	3.68424	0.000426705	0.00597046	-0.417368
CTSS	0.55865	7.12747	2.89756	0.00490715	0.0378827	-2.66566
ANTXR2	0.55853	5.67511	5.41148	6.96581e-07	3.96145e-05	5.67232
LEF1	0.558214	4.67884	4.21898	6.69605e-05	0.00146273	1.32179
MSR1	0.556702	4.72041	5.58474	3.44906e-07	2.22896e-05	6.34692
IFI30	0.556691	7.74958	3.44592	0.000928775	0.0109172	-1.14034
OXCT1	0.555617	3.7756	5.66166	2.51796e-07	1.70472e-05	6.64918
CACNA2D1	0.554932	3.60231	3.97357	0.000159414	0.00285091	0.504577
NAV1	0.553979	5.00092	5.83447	1.235e-07	9.28211e-06	7.33408
DAPP1	0.553936	3.5168	4.27909	5.39135e-05	0.00123136	1.52659
NREP	0.553826	5.28634	7.05309	6.87927e-10	1.19762e-07	12.3407
PDE10A	0.551282	4.08418	3.22352	0.00186446	0.0185695	-1.7831
MAFB	0.550466	4.84069	5.57054	3.65471e-07	2.33532e-05	6.29131
NKG7	0.550453	6.22059	3.57849	0.000604899	0.00782371	-0.742398
EVI2A	0.549278	4.13275	5.01946	3.30627e-06	0.000135923	4.18132
RASL11A	0.546444	4.01173	4.57984	1.78065e-05	0.000514039	2.57672
C5AR1	0.545473	4.57888	4.42631	3.14965e-05	0.000808064	2.03546
PDGFC	0.544144	5.97976	2.93583	0.00439526	0.0348214	-2.56588
SLC30A4	0.543703	3.75621	6.02944	5.48208e-08	4.77192e-06	8.1158
TPM2	0.543639	7.12171	5.41399	6.89582e-07	3.96145e-05	5.68201
MEF2C	0.543423	4.71228	5.62375	2.94094e-07	1.95235e-05	6.5
ERAP2	0.543339	4.6147	2.79189	0.0066199	0.0465548	-2.93577
OSMR	0.542507	6.71096	4.5841	1.75244e-05	0.000506752	2.5919
PRKACB	0.542428	4.80567	3.3475	0.00126875	0.0138226	-1.42869
SVEP1	0.541735	3.96392	3.25778	0.00167783	0.0171512	-1.68616
UCP2	0.539714	6.11628	3.77337	0.000316519	0.00474528	-0.138385
RGCC	0.53919	5.75844	5.62409	2.9368e-07	1.95235e-05	6.50135
HEG1	0.538468	6.18582	4.72981	1.01075e-05	0.000319935	3.11537
PRSS23	0.5379	5.53757	5.86579	1.08455e-07	8.56647e-06	7.45906
ADAMTS2	0.537634	5.49942	6.62728	4.3354e-09	5.51987e-07	10.5625
HOPX	0.536082	4.16718	9.00973	1.24589e-13	8.50246e-11	20.6726
RUNX2	0.53532	4.51376	6.16442	3.10941e-08	3.05971e-06	8.66206
PODN	0.532834	5.58128	6.0707	4.61152e-08	4.20734e-06	8.28235
CALU	0.532805	8.0323	5.46135	5.69482e-07	3.38534e-05	5.86557
GPC4	0.532654	5.2565	3.45247	0.000909505	0.0107533	-1.12092
SLC9A9	0.532351	4.22556	3.95324	0.00017107	0.00301511	0.438286
HLA-DQB2	0.531665	5.43314	3.19324	0.00204546	0.0199301	-1.86814
ZC2HC1A	0.531234	5.81358	4.32104	4.63015e-05	0.00109563	1.67055
SLIT2	0.531225	4.55488	3.68958	0.000419195	0.00589611	-0.400802
UNC5C	0.530953	3.43802	6.72656	2.82837e-09	3.82975e-07	10.9749
HTR2B	0.530751	5.02576	3.26199	0.00165619	0.0170014	-1.67423
IL10RA	0.52937	5.75411	4.03343	0.000129354	0.00244941	0.70105
GPRIN3	0.528503	4.43364	3.78534	0.000303977	0.00460641	-0.100572
COTL1	0.528334	6.71715	3.81777	0.000272333	0.00429019	0.00229154
FRY	0.528113	4.92132	3.79813	0.000291096	0.00449855	-0.0600659
ID3	0.527766	4.35188	5.02549	3.22924e-06	0.000133723	4.20384
HTRA1	0.527635	7.3797	4.47268	2.65402e-05	0.00070202	2.19782
SLFN5	0.527388	6.53598	3.97199	0.000160292	0.00286061	0.499418
RSAD2	0.525499	3.6983	3.34797	0.00126689	0.0138112	-1.42734
PLSCR4	0.524953	5.47057	3.81047	0.000279169	0.00436563	-0.0209148
FILIP1L	0.524427	5.23908	6.69041	3.3048e-09	4.40494e-07	10.8245
HLA-DOA	0.523847	5.13109	4.50312	2.37067e-05	0.00063997	2.30494
TM6SF1	0.522247	5.23935	4.62478	1.50415e-05	0.000447859	2.73712
VNN2	0.522129	4.36095	3.05826	0.00307046	0.0266998	-2.23971
P4HA1	0.521833	6.34007	3.1368	0.00242739	0.022483	-2.025
C1QB	0.521644	5.73026	4.5842	1.75181e-05	0.000506752	2.59224
TRANK1	0.520581	5.19272	4.46611	2.71937e-05	0.000714871	2.17474
RRAS	0.520227	5.86195	4.36092	4.00356e-05	0.000969308	1.80818
COL4A2	0.519837	5.88247	6.94562	1.0971e-09	1.73515e-07	11.8896
SGCD	0.518731	3.3948	5.55081	3.96075e-07	2.49352e-05	6.21409
LAYN	0.517942	4.1896	5.31527	1.02538e-06	5.41611e-05	5.30166
ATP10A	0.517922	4.17585	7.41971	1.38769e-10	2.92289e-08	13.8882
LPCAT2	0.516694	5.31467	3.1369	0.00242664	0.022483	-2.02472
ATP10D	0.516657	4.92966	5.00435	3.50729e-06	0.000141796	4.12493
IQGAP1	0.515514	8.08196	4.77669	8.45298e-06	0.00027914	3.28564
RCAN2	0.515441	4.98214	4.53616	2.09638e-05	0.000580623	2.42167
MAP1B	0.515407	5.99811	3.89372	0.000210077	0.00351385	0.245502
MYH10	0.514699	5.19271	4.64484	1.39463e-05	0.000421876	2.80901
NID1	0.51426	6.28791	3.79623	0.000292975	0.0045153	-0.066084
RECK	0.51231	3.68828	6.5125	7.09034e-09	8.57931e-07	10.0877
DZIP1	0.511675	4.31544	2.8972	0.00491229	0.0379053	-2.66661
KCND2	0.511106	3.55114	5.35573	8.71812e-07	4.70696e-05	5.45717
CARD16	0.510378	4.41429	4.18539	7.55259e-05	0.00161878	1.20814
PDE1A	0.510012	3.14297	4.80233	7.6628e-06	0.000260948	3.37916
MYOF	0.509977	6.84461	3.12824	0.00249079	0.0229581	-2.0486
MAP1A	0.509749	3.78609	7.01427	8.14384e-10	1.36218e-07	12.1776
ARRDC3	0.508851	6.42606	4.34369	4.26349e-05	0.00101899	1.74863
SESN3	0.50789	5.51396	3.73553	0.000359495	0.00523769	-0.257375
TAGAP	0.507599	3.9001	3.35016	0.00125821	0.0137341	-1.42099
ZFPM2	0.507153	3.95753	6.06935	4.63774e-08	4.20874e-06	8.27689
FMNL3	0.506999	5.33536	6.35022	1.41625e-08	1.52929e-06	9.42021
RASSF2	0.506917	4.6078	4.76639	8.79204e-06	0.000285177	3.24817
LSAMP	0.505617	4.04093	4.11344	9.75741e-05	0.00197475	0.966556
MLLT11	0.505552	4.66699	4.21038	6.90596e-05	0.00149711	1.29264
CNN2	0.50535	7.27366	4.35551	4.08357e-05	0.000982648	1.78945
SRPX	0.505222	3.82731	3.36437	0.00120319	0.0133217	-1.37971
PHACTR2	0.504452	6.11426	5.41163	6.96178e-07	3.96145e-05	5.67288
ABRACL	0.503855	4.79105	3.31021	0.00142587	0.0150443	-1.53635
RNF145	0.503578	5.34559	5.32432	9.88884e-07	5.25764e-05	5.33639
LRCH2	0.502757	3.09118	6.38622	1.21521e-08	1.33759e-06	9.56788
P3H2	0.502358	3.64005	5.29442	1.1146e-06	5.78e-05	5.22172
GNAI1	0.501959	5.8053	4.74522	9.5318e-06	0.000304511	3.17122
SLC2A14	0.499981	4.98413	5.88319	1.00898e-07	8.08181e-06	7.52855
HLA-DMB	0.49974	5.23694	3.66197	0.000459482	0.00632112	-0.486381
PLA2G4A	0.499709	2.95835	4.45069	2.87882e-05	0.000751001	2.1207
GZMH	0.499099	4.50622	3.15469	0.00229967	0.0216816	-1.97552
CLEC4A	0.498554	3.62601	4.15553	8.40204e-05	0.00175671	1.10757
ELL2	0.498205	6.16806	3.04333	0.00320929	0.0275838	-2.28002
ITGB3	0.49786	4.69625	3.95501	0.000170024	0.00300287	0.444048
MYO5A	0.497725	4.83552	4.70258	1.12094e-05	0.00035155	3.01687
PCDH17	0.497202	4.75638	3.77035	0.00031976	0.00477166	-0.14791
KIT	0.496877	3.25329	4.6369	1.43702e-05	0.000431637	2.78054
ARHGAP31	0.496033	4.54315	5.82303	1.29489e-07	9.64725e-06	7.28853
SORT1	0.495987	5.51337	3.36344	0.0012067	0.0133512	-1.38241
EHD2	0.49589	6.21438	6.24019	2.25804e-08	2.27955e-06	8.97042
RILPL2	0.495493	5.62584	5.80428	1.3994e-07	1.0291e-05	7.21388
DKK3	0.495028	5.87764	6.92858	1.18123e-09	1.83209e-07	11.8183
HIST1H1D	0.494573	5.17114	3.24014	0.00177163	0.0178745	-1.73618
CLEC5A	0.494521	3.56036	3.04541	0.0031896	0.0274421	-2.27441
DPYD	0.494341	5.70109	3.06088	0.00304663	0.0265603	-2.2326
PAPSS2	0.492297	5.80115	3.00738	0.00356804	0.0297507	-2.37651
RGS16	0.492253	5.28703	4.08491	0.000107932	0.00211901	0.871501
ITPR1	0.491806	4.1206	5.88007	1.02211e-07	8.14872e-06	7.51611
ECM2	0.491658	4.14154	4.3597	4.02151e-05	0.000969308	1.80395
SNAI1	0.491403	5.37735	4.30474	4.91281e-05	0.00114505	1.61449
RCN3	0.491233	5.00351	7.05716	6.75867e-10	1.18876e-07	12.3578
C10orf55	0.490912	4.02654	4.30628	4.88526e-05	0.00114018	1.61981
FHL2	0.487772	5.44125	4.92922	4.69824e-06	0.000178921	3.84575
MAGEH1	0.487199	5.95562	4.59439	1.68613e-05	0.000492587	2.62856
FOXL1	0.486848	4.80807	4.73638	9.85798e-06	0.000312786	3.13918
LIMA1	0.486077	5.85374	3.53655	0.000693508	0.00869185	-0.869441
ELK3	0.48478	6.17106	5.16851	1.83934e-06	8.50435e-05	4.74207
ZDHHC2	0.484703	5.05933	3.12386	0.00252384	0.0231875	-2.06065
FERMT2	0.484643	5.93857	4.20296	7.0922e-05	0.00153165	1.26751
SLC25A12	0.483664	3.92738	5.94583	7.77404e-08	6.53364e-06	7.77949
LOXL2	0.48316	4.85301	7.11382	5.28153e-10	9.73744e-08	12.5961
ADAM12	0.482966	4.03885	3.99498	0.000147965	0.00271152	0.574629
ATP2B4	0.482929	6.13374	4.28977	5.1868e-05	0.00119584	1.56316
FOLR2	0.482702	4.71607	4.06954	0.000113943	0.00221663	0.820457
UCHL1	0.482439	4.19885	4.82831	6.93573e-06	0.00024248	3.47419
MCTP1	0.482406	3.86297	3.479	0.000835304	0.0100857	-1.04206
CAMK4	0.481948	3.34728	6.11684	3.79894e-08	3.58087e-06	8.46907
SLC24A3	0.477547	4.21626	3.66648	0.000452649	0.00625822	-0.472414
PLVAP	0.477345	5.94678	4.09517	0.000104091	0.00207465	0.905633
FMO2	0.477309	3.42756	3.31283	0.00141423	0.0149493	-1.5288
FAM171B	0.476546	4.13945	3.72548	0.000371814	0.00538499	-0.288846
MFAP2	0.474612	5.89271	8.18903	4.68631e-12	1.42773e-09	17.1652
ACTN1	0.474584	6.93677	5.72945	1.90576e-07	1.35476e-05	6.91692
IKZF3	0.473929	4.00508	3.25064	0.00171526	0.017419	-1.70645
SNAI2	0.47207	5.77819	4.90038	5.25346e-06	0.000193643	3.73915
FAM180A	0.471353	4.02246	5.61524	3.04511e-07	1.99818e-05	6.46656
BICD1	0.471081	4.5647	4.83579	6.73913e-06	0.000237065	3.5016
RBMS3	0.470026	5.48443	3.32921	0.00134367	0.0143874	-1.48162
GIMAP7	0.469966	4.63565	3.24156	0.00176393	0.0178179	-1.73217
PRKCH	0.468845	5.16003	4.05559	0.000119673	0.00231227	0.774264
WLS	0.467957	5.69244	3.38733	0.00111903	0.0126019	-1.31273
HEYL	0.467744	5.87713	4.91584	4.94837e-06	0.000185141	3.79625
DOCK8	0.467565	4.93828	3.8663	0.000230791	0.00378643	0.157334
SEC24D	0.467457	5.612	5.57756	3.55159e-07	2.27796e-05	6.31879
KPNA5	0.466595	4.54991	3.75015	0.00034227	0.00502969	-0.211501
TSPAN2	0.466389	3.96236	4.18142	7.66065e-05	0.00163782	1.19473
TMTC1	0.466284	4.09545	3.70686	0.000395719	0.00563552	-0.347021
IL6	0.465634	4.0179	3.49427	0.00079521	0.00973249	-0.996449
MYO1D	0.465032	6.52688	3.32506	0.00136122	0.0144947	-1.49359
SLC1A3	0.464381	4.00219	3.79715	0.000292066	0.0045079	-0.0631769
CRISP3	0.46346	2.83262	3.0515	0.0031326	0.0270883	-2.25798
RNF24	0.462489	5.3589	4.88798	5.5114e-06	0.000201001	3.69342
COL5A1	0.462018	5.301	6.84978	1.66156e-09	2.4229e-07	11.4886
SMIM3	0.461771	4.35847	6.82933	1.81522e-09	2.60247e-07	11.4032
PLAGL1	0.461218	4.68365	2.95309	0.00418089	0.0336322	-2.52053
KCNA3	0.460768	3.84135	3.56078	0.000640923	0.00817249	-0.79618
ETV1	0.460736	4.43845	3.19372	0.00204245	0.0199124	-1.86679
RNF144B	0.460259	4.9431	3.422	0.00100243	0.0115792	-1.21098
APLNR	0.459511	5.33846	4.0197	0.000135727	0.00254746	0.655807
LGMN	0.45899	7.59164	3.62626	0.000517068	0.00691356	-0.596398
RFTN2	0.458546	4.03378	3.58215	0.000597689	0.00776632	-0.731247
OSBPL8	0.458539	6.73732	6.77324	2.31275e-09	3.18208e-07	11.1692
MXRA7	0.458336	7.02341	4.14242	8.80345e-05	0.00182276	1.06355
RHOJ	0.457953	4.13703	3.99655	0.000147159	0.0027044	0.579764
CLMP	0.457898	3.62609	3.98674	0.000152274	0.00276085	0.54764
CPVL	0.457725	4.94283	3.65349	0.000472581	0.00645016	-0.512582
TM4SF18	0.457499	4.80314	2.92236	0.00456956	0.0359103	-2.60113
CDC42EP3	0.456537	4.57892	5.67057	2.42763e-07	1.65671e-05	6.68429
CHN1	0.455502	3.57368	7.04255	7.20198e-10	1.24114e-07	12.2964
MMP16	0.453972	3.10309	5.47523	5.38366e-07	3.2456e-05	5.91948
S1PR1	0.453959	4.93034	3.67354	0.00044217	0.00614321	-0.450573
SCG5	0.453458	3.66025	4.75761	9.09177e-06	0.000293778	3.21624
PDE4B	0.453124	3.77997	4.17325	7.88756e-05	0.00167584	1.16718
TRAM2	0.453052	6.33481	4.31394	4.75123e-05	0.00111808	1.64613
CCL3	0.452385	4.93994	3.37769	0.00115367	0.0129152	-1.3409
PTGES	0.45129	5.87342	3.7919	0.000297298	0.00454905	-0.0797876
BIN2	0.450694	4.29437	3.60391	0.000556541	0.00734697	-0.664885
PI15	0.450316	3.00222	3.08674	0.00282082	0.0249977	-2.16232
LPXN	0.450108	4.52445	4.60934	1.59405e-05	0.000467287	2.68193
RUNX1T1	0.449685	3.91676	5.85074	1.15445e-07	8.87209e-06	7.39897
CREB3L1	0.447855	4.64701	4.16726	8.05803e-05	0.0017078	1.14701
RHOBTB1	0.447718	4.41552	5.4801	5.27843e-07	3.19345e-05	5.93842
PAPPA	0.447363	4.14555	3.2245	0.0018589	0.0185466	-1.78036
TLR8	0.447344	3.39948	2.9057	0.00479391	0.0372615	-2.64453
OAT	0.446584	4.10917	4.19816	7.21515e-05	0.00155426	1.25128
TMTC3	0.446117	6.00601	4.10152	0.000101779	0.00204289	0.926794
CRIP1	0.446097	6.23369	4.61184	1.57917e-05	0.000464839	2.69085
PLXDC1	0.445905	4.88051	5.51688	4.54679e-07	2.78039e-05	6.08162
TNFSF8	0.445678	3.62231	3.71049	0.000390949	0.00559639	-0.335702
FAM13A	0.445495	4.1191	3.60822	0.000548707	0.0072852	-0.651691
SCIMP	0.445326	5.45918	2.87123	0.00529083	0.0399411	-2.73373
LIX1L	0.445268	5.45657	5.97873	6.77696e-08	5.78109e-06	7.91162
TRIB2	0.445064	5.98103	3.4577	0.000894406	0.0106264	-1.10541
GUCY1A2	0.445063	4.23888	4.88604	5.5529e-06	0.000202	3.68626
IKBIP	0.444989	4.99347	5.24627	1.35073e-06	6.70434e-05	5.03766
SEMA5A	0.444941	5.50402	4.15319	8.47251e-05	0.00176449	1.09969
PRKAR2B	0.443592	3.70817	4.99497	3.63799e-06	0.000145018	4.08997
CLSTN1	0.44349	6.16615	4.10702	9.98168e-05	0.00201535	0.945141
PDE4D	0.442915	3.54765	4.38918	3.61008e-05	0.000901781	1.90617
IGFBP6	0.442566	5.91405	3.35889	0.00122413	0.0134915	-1.39565
SLC8A1	0.44156	4.35968	5.05014	2.93201e-06	0.000124127	4.29612
RFTN1	0.441531	5.22356	5.24607	1.35179e-06	6.70434e-05	5.03691
CD74	0.441411	8.62269	3.47232	0.000853407	0.010268	-1.06193
PRR16	0.440619	4.35353	7.29914	2.35244e-10	4.66685e-08	13.3779
FGF1	0.44011	3.85027	5.85255	1.1458e-07	8.86524e-06	7.40621
CD300A	0.439993	5.07063	5.67575	2.37659e-07	1.62839e-05	6.70471
HLA-DPB1	0.439867	5.80164	3.58593	0.000590347	0.00770613	-0.719751
CHST3	0.439642	4.43851	3.85665	0.000238534	0.00385836	0.126405
P3H1	0.439469	5.35095	5.68387	2.29862e-07	1.58772e-05	6.73677
IFITM1	0.43859	7.77524	4.51275	2.28737e-05	0.000624397	2.3389
EBF1	0.438035	4.11548	4.11615	9.66394e-05	0.00196048	0.975629
TPM1	0.437933	7.85543	4.27752	5.42207e-05	0.00123506	1.52121
MARCKS	0.437806	8.44147	5.14233	2.04e-06	9.23193e-05	4.643
SSPN	0.437692	4.90888	6.09911	4.09298e-08	3.81586e-06	8.39725
CSRP2	0.437682	5.71077	3.9366	0.00018121	0.00312286	0.38421
CXCL16	0.437229	6.81283	3.31722	0.001395	0.0148011	-1.51619
SACS	0.437116	4.26422	4.85116	6.35234e-06	0.000225786	3.55797
SRI	0.437045	6.22916	3.84985	0.000244141	0.00392644	0.104637
ROBO1	0.436937	5.10315	3.42492	0.000993155	0.0115032	-1.20238
FGF2	0.436809	5.2903	4.60239	1.63626e-05	0.000478837	2.65709
CD14	0.436725	4.80164	3.26576	0.001637	0.0168413	-1.6635
PTGS1	0.436518	4.87258	4.30759	4.86219e-05	0.00113635	1.62429
ZNF880	0.436219	5.69947	3.07653	0.0029081	0.0256012	-2.19014
CCR4	0.436082	3.36104	3.11155	0.00261898	0.0238053	-2.09449
SLIT3	0.435915	4.81368	3.56519	0.000631763	0.00806774	-0.782799
C3orf70	0.434979	4.06169	6.14714	3.34418e-08	3.26028e-06	8.59192
TMEM130	0.434879	4.97599	3.14399	0.00237527	0.0222417	-2.00514
ENC1	0.43457	4.83922	3.65931	0.000463554	0.00635747	-0.494606
IGSF6	0.434234	5.56057	3.03385	0.00330052	0.028141	-2.30556
LST1	0.433877	5.92339	4.02362	0.000133879	0.00252387	0.668707
PTGER4	0.43316	4.27758	4.36485	3.94644e-05	0.000960489	1.82179
NEDD9	0.43236	4.54718	4.83469	6.76794e-06	0.000237588	3.49754
ADAM19	0.43228	5.16517	5.28112	1.17541e-06	6.05851e-05	5.17083
IRAK4	0.432213	5.21517	4.56756	1.86439e-05	0.000529511	2.53306
CCL8	0.431581	3.34579	3.13785	0.00241969	0.0224516	-2.0221
F2RL2	0.431506	4.11615	3.55535	0.000652367	0.00829361	-0.812627
TWIST2	0.431346	4.22631	6.48141	8.09814e-09	9.72974e-07	9.95943
MPZL2	0.431287	6.24701	3.4117	0.00103583	0.0118845	-1.2413
DNAJC15	0.430324	6.727	2.77931	0.00685684	0.0477744	-2.96739
IKZF1	0.43032	4.40379	3.74289	0.000350727	0.00514069	-0.234309
AKAP12	0.430305	5.08009	2.92438	0.00454294	0.035734	-2.59583
NR2F1	0.430216	5.73858	5.34965	8.93332e-07	4.80793e-05	5.43379
HCK	0.429521	4.61	4.11009	9.87378e-05	0.00199593	0.955384
CMKLR1	0.429502	4.12913	4.42684	3.14348e-05	0.000807693	2.03732
CD3E	0.429273	4.65272	3.63284	0.000505968	0.00680245	-0.576186
MRAS	0.427889	5.42223	7.63056	5.49923e-11	1.23451e-08	14.7834
NRCAM	0.42772	3.33865	3.33476	0.00132052	0.0141962	-1.46559
MTHFD2	0.427559	4.87659	2.99797	0.00366791	0.0304221	-2.40162
SGTB	0.426765	4.2084	4.71046	1.08791e-05	0.000342452	3.04533
ERG	0.425305	4.50446	3.9495	0.000173299	0.00304496	0.426127
NCF4	0.425087	5.22971	4.4142	3.29317e-05	0.0008368	1.99323
MYCT1	0.425047	3.6447	3.184	0.00210387	0.0203712	-1.89397
EPB41L3	0.42493	4.63076	4.99305	3.6654e-06	0.000145094	4.0828
CD226	0.424916	3.15156	3.60999	0.000545531	0.00724868	-0.646289
PCOLCE	0.424523	6.13011	7.8354	2.23189e-11	5.68333e-09	15.6555
CD200	0.424453	4.51454	4.0385	0.000127076	0.0024224	0.71777
HILPDA	0.424211	5.14211	3.3707	0.00117941	0.0131259	-1.36128
ANGPT1	0.423901	3.52132	4.16911	8.0049e-05	0.00169865	1.15325
FAM49A	0.423384	5.26015	4.09376	0.000104609	0.00208253	0.900959
GFPT2	0.422389	3.98339	5.22723	1.45704e-06	7.04207e-05	4.96511
DDX60L	0.422384	4.42441	3.19891	0.00201034	0.0197004	-1.85226
FILIP1	0.422288	3.9952	3.90941	0.000199042	0.00336891	0.296118
SKAP2	0.421961	4.83938	4.09943	0.000102536	0.00205375	0.919814
IFNGR1	0.421293	6.52348	2.95255	0.00418738	0.033651	-2.52194
TMEM204	0.420804	6.03759	6.43904	9.70352e-09	1.10368e-06	9.78494
SFRP1	0.420508	5.41532	4.08941	0.00010623	0.00209524	0.886473
NHS	0.419727	4.07922	4.66853	1.27527e-05	0.000392732	2.89412
PRKD3	0.418169	4.86669	3.92521	0.000188484	0.00322218	0.347264
OSTF1	0.417407	6.44644	4.43676	3.0307e-05	0.000783436	2.07195
GNG2	0.41736	3.90394	5.10074	2.40358e-06	0.000105567	4.48612
CSRP1	0.417339	6.01976	6.04799	5.0722e-08	4.53072e-06	8.19064
TFEC	0.416991	3.16737	3.33768	0.00130848	0.0141291	-1.45714
TGFB3	0.415975	4.91341	3.60495	0.000554643	0.00733547	-0.661706
MCAM	0.41564	5.67099	3.87678	0.000222652	0.00367375	0.190988
SBSPON	0.415343	3.418	2.92445	0.0045421	0.035734	-2.59567
SKIL	0.415309	7.65967	4.77442	8.5265e-06	0.000280831	3.27739
NDUFA4L2	0.4153	5.45503	4.82693	6.97257e-06	0.00024327	3.46913
NPL	0.415262	4.70219	3.10365	0.0026817	0.0242204	-2.11612
SLCO2B1	0.414468	5.27408	3.44897	0.000919751	0.0108519	-1.1313
TMEM30A	0.413985	6.40291	5.19114	1.6816e-06	7.99156e-05	4.82789
ENO2	0.413579	5.27948	2.91896	0.00461454	0.0360975	-2.61
CCDC102B	0.413097	4.32083	3.44094	0.000943657	0.0110288	-1.15506
TCF21	0.41176	3.52289	6.02526	5.57894e-08	4.83159e-06	8.09893
GIMAP8	0.411296	4.43253	4.00929	0.000140755	0.00262164	0.621598
CYP1B1	0.410352	5.28219	3.21155	0.00193414	0.0190742	-1.81679
GNPDA2	0.409729	4.17545	3.73776	0.000356816	0.00521649	-0.25039
ADORA3	0.408831	3.97132	4.90629	5.13471e-06	0.000190936	3.76097
BDH2	0.408428	4.11931	4.05262	0.000120929	0.00233127	0.764432
TRPC1	0.407315	4.52742	3.42872	0.000981199	0.0113879	-1.19117
MAP7D3	0.407293	4.53297	4.17659	7.79409e-05	0.00166427	1.17843
TGFB1	0.406594	6.07696	3.13693	0.00242642	0.022483	-2.02464
MS4A2	0.405907	2.4728	4.97629	3.91284e-06	0.000153112	4.02041
DYNLT3	0.405898	5.79966	4.90888	5.08342e-06	0.000189777	3.77055
ARHGAP42	0.405801	4.14479	2.94376	0.00429548	0.0343096	-2.54506
ZNF532	0.405728	5.95163	3.83628	0.000255707	0.00407389	0.061278
ATP8B4	0.404743	3.26945	3.62398	0.000520975	0.00696034	-0.603407
FLNA	0.404718	7.12258	3.47346	0.000850304	0.0102451	-1.05856
TNFSF13	0.404694	5.09941	4.32008	4.64639e-05	0.00109795	1.66724
WFDC1	0.404435	4.72538	6.97766	9.54704e-10	1.5527e-07	12.024
PDK1	0.404415	5.26167	3.28096	0.00156169	0.0162441	-1.62016
ADAP2	0.404199	4.64356	4.56769	1.86353e-05	0.000529511	2.5335
HIVEP2	0.40272	6.62025	4.56698	1.86844e-05	0.000529511	2.531
CSF1R	0.402524	5.39547	4.0264	0.000132582	0.0025022	0.67786
HLA-E	0.402454	7.30032	4.12317	9.42656e-05	0.00192146	0.999072
OGFRL1	0.401831	6.83799	3.49489	0.000793621	0.00972699	-0.994594
FLT1	0.401552	5.14632	4.40183	3.44632e-05	0.000871076	1.95015
CD40LG	0.401366	3.09054	2.96125	0.00408288	0.0330443	-2.499
SELPLG	0.401251	5.13625	4.81059	7.424e-06	0.000255365	3.40933
FAM102B	0.400678	5.12118	3.76565	0.000324866	0.0048238	-0.162722
NES	0.400117	5.45953	3.55172	0.000660136	0.00836353	-0.823628
ISG15	0.399905	5.89622	4.69595	1.14951e-05	0.000359192	2.99291
SLC16A10	0.399826	3.77263	3.73612	0.000358792	0.00523641	-0.255549
PDK3	0.399681	4.14434	4.88044	5.67414e-06	0.000205709	3.66565
UNC5B	0.399372	6.08788	5.55136	3.95188e-07	2.49352e-05	6.21624
BLVRA	0.398933	6.08836	4.15647	8.37408e-05	0.00175671	1.11071
CDH5	0.398767	5.28313	3.46063	0.000886051	0.0105491	-1.09672
SAT1	0.397782	8.09642	2.81661	0.00617617	0.0445735	-2.87331
CD27	0.397597	4.70596	4.0358	0.000128287	0.00244004	0.708842
TUBA1A	0.397535	7.67153	6.70837	3.05892e-09	4.10931e-07	10.8992
MMP9	0.397516	5.32251	3.38243	0.00113653	0.0127484	-1.32707
AMOTL1	0.397472	6.27404	3.84625	0.000247164	0.00396321	0.0931085
TSHZ3	0.396684	5.16254	5.00087	3.55528e-06	0.000143396	4.11194
BNIP3L	0.396168	6.98117	5.27103	1.22372e-06	6.25085e-05	5.13224
COL6A2	0.396014	5.89043	5.2399	1.38539e-06	6.79883e-05	5.0134
JUNB	0.395604	7.33453	3.26835	0.00162392	0.0167507	-1.65612
YBX3	0.394999	7.17909	2.86096	0.00544777	0.0406937	-2.76013
CTBS	0.394756	5.59615	3.64094	0.000492614	0.00664912	-0.551269
MRC2	0.394579	5.05377	6.79835	2.07512e-09	2.93517e-07	11.2739
DAB2	0.394526	6.54243	3.40305	0.00106467	0.0121339	-1.2667
ODF2L	0.39435	4.27035	4.23294	6.36831e-05	0.00141103	1.36919
YIPF5	0.393794	7.622	4.75455	9.1987e-06	0.000296671	3.2051
RAI14	0.393566	5.18398	3.76315	0.000327615	0.00484773	-0.170597
PFN2	0.393109	4.90773	4.08002	0.000109809	0.00214831	0.85526
LRRC15	0.392997	3.98193	3.77031	0.000319804	0.00477166	-0.148039
PRAF2	0.392581	5.29454	5.4806	5.2677e-07	3.19345e-05	5.94038
PPT1	0.390979	5.57489	4.04123	0.000125865	0.00240468	0.726785
SGCB	0.390854	7.44473	4.00052	0.000145133	0.00267398	0.592798
HECA	0.390442	5.02596	5.00631	3.48049e-06	0.000141382	4.13225
DGKA	0.389818	4.67615	3.40927	0.00104385	0.0119604	-1.24843
ITGA9	0.389405	4.93168	2.78782	0.00669575	0.0469446	-2.94602
CD99	0.389208	6.65867	5.28127	1.17473e-06	6.05851e-05	5.17138
LMO4	0.38901	5.33361	3.79698	0.00029223	0.0045079	-0.0637025
HERC3	0.388674	5.36944	3.5804	0.000601124	0.00779314	-0.736576
C1QA	0.388611	5.27749	4.63857	1.42802e-05	0.00042969	2.78651
SAP30	0.388603	4.90242	4.99771	3.59938e-06	0.000143815	4.10017
AIM2	0.38853	3.53255	2.81806	0.00615098	0.0444861	-2.86963
TCEAL8	0.388347	6.46159	3.67601	0.000438557	0.00610296	-0.442922
RIMKLB	0.388305	5.57072	2.8616	0.00543782	0.0406906	-2.75848
LRMP	0.387994	3.47906	2.91854	0.0046201	0.0361244	-2.61109
TRPV2	0.387441	4.58048	5.39254	7.5185e-07	4.23343e-05	5.5991
SHISA2	0.387332	4.33014	5.89963	9.42315e-08	7.66968e-06	7.59433
MERTK	0.386916	5.02509	3.19057	0.0020622	0.020036	-1.87562
SOCS3	0.386793	5.18567	3.97726	0.00015738	0.00283233	0.516649
HERC5	0.385763	3.57271	3.15002	0.00233239	0.0218883	-1.98846
STX8	0.385073	6.6045	4.78307	8.24915e-06	0.000273811	3.30889
VSTM4	0.384808	4.24368	4.21956	6.68201e-05	0.00146273	1.32377
LAMB1	0.384674	6.74345	3.35205	0.00125074	0.0136862	-1.41549
BHLHE40	0.384516	6.99278	3.86137	0.000234719	0.00382112	0.141516
HERC6	0.384508	4.76665	3.6821	0.000429755	0.00600495	-0.424011
IKZF2	0.383446	3.55994	4.25165	5.9532e-05	0.00133994	1.43288
MAGED2	0.383199	6.31963	4.66351	1.2997e-05	0.000397679	2.87606
TMEM173	0.383077	5.24002	5.85515	1.1335e-07	8.86524e-06	7.41659
CRYBG3	0.382353	4.32294	4.03765	0.000127457	0.00242694	0.714956
PARVA	0.382298	6.93255	4.92691	4.74047e-06	0.000180127	3.83721
MYADM	0.38226	8.02132	5.01529	3.36056e-06	0.000137823	4.16575
THEMIS	0.382239	3.31418	3.4409	0.00094379	0.0110288	-1.15519
FAT4	0.382105	3.8104	3.43729	0.000954727	0.0111261	-1.16585
TTC39B	0.381973	3.97346	3.71717	0.000382303	0.0055135	-0.314822
SUSD6	0.38164	6.38788	4.62136	1.52359e-05	0.000452856	2.72491
ITGAL	0.381569	4.55823	3.81154	0.000278157	0.0043538	-0.0175155
B2M	0.381469	9.01746	3.99356	0.000148698	0.00271916	0.56998
FHL1	0.380851	4.49981	5.1001	2.40962e-06	0.000105567	4.48372
TYRP1	0.379638	2.62823	5.33377	9.52111e-07	5.09215e-05	5.37271
CAP1	0.379502	7.71835	4.67551	1.24203e-05	0.000383883	2.91924
MAF	0.378132	6.10664	4.09149	0.000105451	0.00208955	0.8934
CD34	0.377932	5.49496	3.41236	0.00103364	0.0118685	-1.23934
AOC3	0.377461	5.08814	4.40438	3.41421e-05	0.000864242	1.95902
XYLT1	0.377059	4.69087	4.89154	5.43611e-06	0.000199025	3.70654
SLC9B2	0.37636	3.97427	2.90701	0.00477587	0.0371721	-2.64112
MSC	0.375856	4.03618	3.93035	0.000185168	0.00318142	0.363926
CPXM1	0.375093	4.48835	5.68265	2.31016e-07	1.58926e-05	6.73195
TMEM165	0.375038	5.63126	4.87366	5.82469e-06	0.000209652	3.64067
RNF19B	0.374704	6.15568	3.56159	0.000639224	0.00815691	-0.793712
PXK	0.373552	4.54015	4.35235	4.13087e-05	0.00099227	1.77855
CCDC146	0.372614	4.19255	4.31129	4.79732e-05	0.00112273	1.63699
RBMS2	0.372483	6.77227	3.66262	0.000458484	0.00631841	-0.484354
IFI27L2	0.37229	5.18192	4.90182	5.22426e-06	0.000193343	3.74447
STAMBPL1	0.371464	3.85174	3.42431	0.000995076	0.0115098	-1.20416
CORIN	0.371344	3.22918	4.22734	6.49775e-05	0.00143599	1.35018
PTGIR	0.371274	5.78512	5.23117	1.43438e-06	6.95227e-05	4.98012
GGT5	0.371241	6.14026	5.23878	1.39158e-06	6.80281e-05	5.00912
CKLF	0.369289	7.62847	3.40553	0.0010563	0.0120754	-1.2594
RNASEL	0.36924	3.50951	5.38928	7.61758e-07	4.2611e-05	5.58654
HAND2	0.369085	5.1333	5.42551	6.58249e-07	3.8329e-05	5.72661
EAF2	0.368191	3.30764	3.71473	0.000385446	0.00553598	-0.322467
CSF2RA	0.36712	5.24448	3.76991	0.000320236	0.00477166	-0.149301
GAL3ST4	0.366792	5.23349	5.18576	1.71786e-06	8.07393e-05	4.80747
BMPR2	0.366789	6.97017	4.97374	3.95178e-06	0.000153256	4.01095
BNC2	0.365423	3.48049	5.3672	8.32539e-07	4.52355e-05	5.50135
SPECC1	0.365029	5.90981	3.25903	0.00167137	0.0170955	-1.68262
FEZ1	0.365027	4.17552	6.87808	1.47004e-09	2.20003e-07	11.6069
LRRC8C	0.36475	4.26434	6.25263	2.14226e-08	2.17912e-06	9.02117
DOCK4	0.363856	5.33543	2.78138	0.00681723	0.047609	-2.96218
CEP112	0.363001	4.92968	2.86393	0.00540194	0.0405645	-2.7525
STAT2	0.362746	6.59285	3.14242	0.00238655	0.0223106	-2.00947
SLC7A8	0.362594	5.08986	3.65666	0.000467634	0.00640828	-0.502775
COL6A1	0.362104	5.69278	4.35966	4.02206e-05	0.000969308	1.80382
FCHSD2	0.362101	6.03066	4.58858	1.72326e-05	0.000501717	2.60785
MEDAG	0.362092	4.53297	3.91245	0.000196964	0.00334036	0.305966
FAM118B	0.361938	4.82143	4.86823	5.94783e-06	0.000213185	3.62072
PARP8	0.36186	6.01336	3.79843	0.000290803	0.00449809	-0.0591234
VDR	0.361728	4.41642	3.87383	0.000224915	0.00370393	0.181509
HAPLN3	0.361463	4.82927	6.03003	5.46865e-08	4.77192e-06	8.11816
TNFAIP8	0.361103	4.98094	3.98978	0.00015067	0.00274342	0.557594
NCF1	0.36049	5.89784	3.68957	0.000419201	0.00589611	-0.400815
CD37	0.359577	5.5432	3.57248	0.000616898	0.00793704	-0.760664
CNTN4	0.359199	3.62677	5.14447	2.0228e-06	9.17847e-05	4.6511
MEIS1	0.357536	4.15906	5.08076	2.60008e-06	0.000113163	4.41098
NOTCH3	0.357222	5.65976	5.07465	2.66326e-06	0.000114453	4.38802
CA5B	0.355791	4.32419	4.03354	0.000129307	0.00244941	0.701397
UBE2J1	0.354727	6.88044	4.84288	6.55808e-06	0.000231651	3.52757
SMCHD1	0.354715	6.75223	2.95206	0.00419334	0.0336829	-2.52323
PRCP	0.354438	6.26423	2.96519	0.00403636	0.0328082	-2.4886
LAIR1	0.354258	4.51334	5.86184	1.1025e-07	8.66811e-06	7.44327
PPM1K	0.35405	3.55709	5.51998	4.48976e-07	2.75539e-05	6.09374
CNRIP1	0.353998	4.07945	6.53346	6.48203e-09	7.89927e-07	10.1742
NBEA	0.353515	4.05194	2.82172	0.00608786	0.0441685	-2.86034
C1QTNF7	0.353508	3.04483	4.56643	1.87228e-05	0.000529511	2.52905
RASSF5	0.353504	4.96604	3.22356	0.00186426	0.0185695	-1.783
CNTN1	0.353498	3.03437	4.13237	9.12364e-05	0.00187315	1.02986
TCEAL7	0.353431	4.04909	4.41578	3.27414e-05	0.000833732	1.99872
PIM1	0.352786	5.9622	4.43584	3.04092e-05	0.000784889	2.06876
MILR1	0.352562	4.55058	4.79793	7.79322e-06	0.000263126	3.36307
GCNT1	0.352427	3.8218	3.31547	0.00140263	0.0148543	-1.52121
GLTP	0.352317	6.66575	3.78788	0.000301373	0.00457509	-0.0925235
ITGB2	0.351416	5.39427	4.77189	8.6093e-06	0.000282468	3.26818
BAG2	0.351203	4.40341	3.3975	0.00108357	0.0123328	-1.28297
CMTM3	0.351059	5.97941	4.77003	8.6708e-06	0.000283396	3.2614
NTRK2	0.350956	3.60638	3.34028	0.00129783	0.0140408	-1.4496
GNA15	0.350888	4.45304	4.57905	1.78594e-05	0.000514695	2.57391
PDZRN3	0.350788	3.63581	7.79127	2.71098e-11	6.60743e-09	15.4674
MX2	0.350611	4.47117	3.35188	0.00125142	0.0136862	-1.416
CEP85L	0.350146	3.44291	4.81755	7.22832e-06	0.000250655	3.43479
PPP3CA	0.348534	6.29015	4.17386	7.87034e-05	0.00167426	1.16925
LPAR6	0.348419	4.67027	4.77691	8.4458e-06	0.00027914	3.28645
SLC38A2	0.348172	8.94424	3.51778	0.000737034	0.00911859	-0.925959
KDR	0.348167	4.75617	2.9426	0.00430989	0.0343924	-2.5481
FAM114A1	0.347879	6.34244	3.58714	0.000588005	0.00769322	-0.716054
SNAPC1	0.347065	4.57522	3.32112	0.0013781	0.01464	-1.50495
ANKRD50	0.34659	6.35455	2.84758	0.00565872	0.0418027	-2.79442
LDB2	0.346447	4.70832	3.33676	0.00131224	0.0141464	-1.45979
SEC23A	0.345998	5.92151	4.07972	0.000109928	0.00214831	0.854242
CNN3	0.344946	7.10551	3.33448	0.00132166	0.0141995	-1.46638
MAPRE2	0.344817	5.77848	4.35964	4.02241e-05	0.000969308	1.80374
ARMCX1	0.34448	4.84181	2.80641	0.00635575	0.0454305	-2.89912
SPRED1	0.344433	6.37989	3.50412	0.00077032	0.00947316	-0.966949
PILRA	0.344174	5.22992	3.34489	0.0012792	0.0139098	-1.43626
RGS18	0.344052	3.11102	2.75862	0.00726331	0.0496869	-3.01912
FXYD5	0.343515	6.91869	3.04252	0.00321701	0.0276222	-2.28221
OSBPL1A	0.343276	4.75058	3.05938	0.00306022	0.0266652	-2.23666
TMEM50A	0.342855	7.40897	5.50557	4.76034e-07	2.90058e-05	6.03757
HTRA4	0.342035	3.85879	3.55971	0.00064317	0.00819501	-0.799432
SPCS3	0.341818	6.64522	4.22052	6.6591e-05	0.00146217	1.32701
C4orf3	0.341199	5.38291	5.72027	1.97918e-07	1.39532e-05	6.88058
ITGAX	0.340299	5.37679	3.36904	0.00118559	0.0131774	-1.36611
ITM2B	0.340263	8.74375	3.96386	0.000164885	0.00293337	0.472876
EID1	0.339627	6.90651	4.65257	1.35454e-05	0.00041194	2.83675
SLC15A3	0.339365	5.87897	3.59829	0.000566899	0.00743418	-0.682047
CITED2	0.339321	6.20598	3.37444	0.00116556	0.0129995	-1.35037
SP140	0.33931	4.12506	2.7604	0.00722753	0.0494819	-3.01469
TP63	0.339295	3.41654	2.77215	0.00699507	0.0484997	-2.98533
CTSL	0.339238	6.8297	3.57828	0.000605316	0.00782371	-0.74304
PRKCB	0.339237	3.93363	2.99306	0.0037211	0.0307586	-2.41472
KCNE4	0.338962	4.27894	4.79092	8.00511e-06	0.000266748	3.33751
TMOD2	0.338204	5.62827	3.03436	0.00329554	0.0281151	-2.30419
GPR176	0.338071	4.3279	4.09899	0.000102694	0.00205375	0.918365
L3MBTL3	0.338066	4.61454	4.04289	0.000125136	0.00239612	0.732248
ITPRIP	0.337609	4.39297	4.65182	1.35839e-05	0.000412305	2.83405
SLFN12L	0.337445	3.38706	4.09657	0.000103575	0.00206677	0.910319
ECE1	0.337226	6.30677	4.93404	4.61124e-06	0.000176396	3.86359
CNNM2	0.336075	4.82782	4.84734	6.44638e-06	0.000228178	3.54395
DEGS1	0.336068	6.75541	4.34564	4.23339e-05	0.00101441	1.75534
CNPY4	0.334539	5.03121	5.94346	7.85136e-08	6.56627e-06	7.76996
CDC14A	0.33419	3.64314	3.86291	0.000233488	0.00381115	0.146441
CMTM7	0.334102	5.216	2.89921	0.00488401	0.0377212	-2.66138
CR1	0.333674	3.52241	3.53463	0.000697851	0.00873516	-0.875239
LYST	0.333572	4.81295	2.8857	0.00507671	0.0386841	-2.69639
PTK7	0.333474	4.79448	5.02132	3.28221e-06	0.000135481	4.18829
SDCBP	0.332924	6.75695	3.51343	0.00074749	0.00923107	-0.939033
DMD	0.332785	3.72464	3.14321	0.00238086	0.0222696	-2.00729
RAB32	0.332657	6.00901	3.0916	0.00278018	0.0248338	-2.14907
DLC1	0.332362	4.25233	3.80293	0.000286403	0.00445426	-0.0448558
RAC2	0.332196	6.27663	2.98728	0.00378456	0.0312226	-2.43009
PLEKHO1	0.332143	4.93589	6.05883	4.84684e-08	4.37524e-06	8.23441
S100B	0.332093	4.57507	3.64151	0.000491677	0.00664173	-0.549496
ARL3	0.332001	6.71705	3.5668	0.000628444	0.00804523	-0.777903
UBE2E2	0.331515	5.53874	3.80074	0.000288536	0.00447287	-0.0517992
GAB3	0.330292	4.04476	3.98622	0.000152551	0.00276292	0.545936
ARHGAP24	0.330163	3.91082	3.2181	0.00189576	0.0188153	-1.79839
RHBDL2	0.32984	3.6913	2.81308	0.00623782	0.0448855	-2.88226
REEP3	0.329057	7.34452	3.22781	0.0018401	0.0184021	-1.77102
FABP5	0.328742	5.51868	3.17277	0.00217693	0.0208945	-1.92527
BTN3A2	0.328735	6.2322	2.85276	0.00557612	0.0413267	-2.78115
BATF3	0.32847	4.60923	5.32316	9.93465e-07	5.26382e-05	5.33196
PANX1	0.328285	6.19083	3.13833	0.0024162	0.0224402	-2.02077
BBS9	0.328143	4.50587	3.17707	0.00214873	0.0207115	-1.91331
RLF	0.327758	5.29551	3.08675	0.00282074	0.0249977	-2.1623
ARL6IP5	0.327678	7.41481	3.45819	0.000892985	0.0106169	-1.10394
MANBA	0.32766	5.61026	3.78793	0.000301327	0.00457509	-0.0923804
SH3GLB1	0.327097	7.1431	3.77062	0.000319468	0.00477166	-0.147055
MB21D2	0.326628	4.40976	3.71623	0.000383511	0.00552625	-0.317769
CXorf21	0.326558	5.36581	3.58645	0.000589349	0.0077033	-0.718177
SEMA7A	0.326158	4.53078	3.75249	0.000339583	0.00500313	-0.204134
STX12	0.325109	5.59118	5.18049	1.75412e-06	8.19919e-05	4.78747
PABPC4L	0.325006	4.80662	4.48763	2.51103e-05	0.000674657	2.25036
PNMA2	0.324988	4.03846	5.4644	5.62505e-07	3.36733e-05	5.8774
RAI2	0.324874	5.48303	4.00136	0.000144709	0.00266906	0.595548
PRF1	0.324866	5.13274	4.31261	4.77426e-05	0.00112017	1.64155
PTGER2	0.324745	4.60171	6.04934	5.0436e-08	4.52889e-06	8.19608
PPP4R1	0.324557	6.50698	3.39065	0.00110735	0.0125033	-1.30303
LRRC17	0.323987	3.21599	3.00318	0.00361228	0.0300191	-2.38772
ARMC9	0.323938	4.63567	4.24476	6.10295e-05	0.00137003	1.4094
ANKRD37	0.323831	5.6577	2.80055	0.00646121	0.0458166	-2.91394
CTSW	0.32379	4.79531	4.31229	4.77981e-05	0.00112017	1.64045
RABAC1	0.323413	8.74028	4.33314	4.4307e-05	0.00105428	1.71222
ZDHHC20	0.323093	5.39301	3.19557	0.00203095	0.019834	-1.86162
OSTM1	0.322549	4.51149	4.48298	2.55461e-05	0.000684993	2.23404
HLA-A	0.322333	7.22544	3.11747	0.00257278	0.0235358	-2.07822
PIGK	0.322273	5.82381	3.05387	0.00311062	0.0269666	-2.25156
CHST11	0.322253	5.07714	3.87708	0.000222426	0.00367375	0.19194
P4HA2	0.322168	4.98488	4.36831	3.89692e-05	0.000952511	1.83375
B3GALNT1	0.32163	4.9846	4.73624	9.86336e-06	0.000312786	3.13866
UBLCP1	0.321562	5.32581	3.49135	0.000802722	0.00980332	-1.00517
NDUFS5	0.320687	8.76169	3.18406	0.00210345	0.0203712	-1.89379
KLHL6	0.320664	4.95034	3.66711	0.000451714	0.00625036	-0.470486
HSPB6	0.32065	6.06848	3.58331	0.000595438	0.00774946	-0.727738
FBLN2	0.319008	4.99101	4.61901	1.53715e-05	0.000456093	2.71649
RSU1	0.318444	7.12472	4.23603	6.29794e-05	0.00139908	1.37969
ARHGAP30	0.318161	4.82732	4.33262	4.43903e-05	0.00105479	1.71044
DCLK2	0.31749	3.99668	3.94721	0.000174679	0.0030548	0.418679
SPI1	0.317059	5.33751	4.42457	3.16986e-05	0.000812026	2.0294
FAM162B	0.316822	4.40664	4.43718	3.02602e-05	0.000783412	2.07342
HSPG2	0.316567	6.37267	4.38675	3.64244e-05	0.000908533	1.89771
ARL4A	0.316527	5.70401	3.18261	0.00211278	0.0204228	-1.89785
STX11	0.316328	4.28146	3.08595	0.00282753	0.025008	-2.16449
AGPAT4	0.315675	4.04633	4.5666	1.87114e-05	0.000529511	2.52963
THBD	0.315055	5.90255	3.48271	0.00082538	0.0099871	-1.03098
TSLP	0.314171	2.64924	4.86867	5.93786e-06	0.000213185	3.62232
KATNAL1	0.313546	4.54796	3.67164	0.000444961	0.00617695	-0.45644
TPM4	0.312566	8.09422	4.47953	2.5875e-05	0.000690431	2.2219
CPZ	0.312375	4.994	6.64509	4.01593e-09	5.15156e-07	10.6364
EML1	0.312025	4.39922	4.09005	0.000105992	0.00209297	0.888586
RNF122	0.31172	4.4232	3.20054	0.00200036	0.0196251	-1.84769
HDAC9	0.311711	3.77585	4.21863	6.70449e-05	0.00146273	1.3206
DNAJC5B	0.311518	3.17015	3.26929	0.0016192	0.0167324	-1.65344
EFHD1	0.311213	4.65129	5.91074	8.99765e-08	7.41589e-06	7.6388
SASH3	0.311062	4.97782	4.3135	4.75881e-05	0.00111832	1.64462
ITM2C	0.310792	6.04881	4.13076	9.17581e-05	0.00188159	1.02449
ACKR3	0.310758	4.3806	3.7127	0.000388063	0.00556364	-0.328784
PLOD1	0.310602	5.99679	3.43227	0.000970153	0.0112904	-1.18069
HLA-B	0.31049	7.79951	2.8364	0.00584069	0.0428041	-2.82298
ATP8B2	0.309931	4.75053	3.78287	0.000306525	0.00464031	-0.10838
GATA3	0.309166	4.29217	3.66564	0.000453926	0.0062708	-0.47504
CMTM6	0.308723	5.83157	3.12678	0.0025018	0.0230346	-2.05263
RASA2	0.308088	4.93037	3.32969	0.00134165	0.014378	-1.48023
SLC44A1	0.307855	6.14145	3.87684	0.000222607	0.00367375	0.191175
TSPYL4	0.30757	4.14899	5.02091	3.28756e-06	0.000135481	4.18674
DDX24	0.307477	6.70281	3.71444	0.000385808	0.00553598	-0.323345
IL7	0.307124	4.07246	3.39252	0.00110082	0.012446	-1.29756
PODXL	0.307081	6.67566	3.81888	0.000271301	0.00427788	0.0058476
HAUS1	0.30682	5.18033	3.62325	0.000522219	0.00696605	-0.605628
SFMBT2	0.306606	4.51884	2.96365	0.00405453	0.0329245	-2.49268
TRPC4	0.306601	2.99995	4.45592	2.8237e-05	0.000738882	2.13904
FAM229B	0.306332	3.69009	3.13923	0.00240962	0.0224355	-2.01828
TMX1	0.305531	6.36124	3.30025	0.0014708	0.0154231	-1.56494
CYP2U1	0.305315	4.29863	4.47927	2.58998e-05	0.000690431	2.22099
TBX2	0.305165	4.6219	6.0338	5.38294e-08	4.73394e-06	8.13337
PCDH9	0.30514	3.07434	2.98618	0.0037967	0.0312925	-2.433
PRICKLE2	0.304976	3.78011	5.05312	2.89799e-06	0.000122991	4.30728
TMEM71	0.304871	2.9704	3.94709	0.000174755	0.0030548	0.418272
SETBP1	0.304586	4.48079	2.84736	0.00566233	0.0418027	-2.795
CLEC14A	0.30403	4.9187	3.36861	0.0011872	0.0131868	-1.36736
FOXC1	0.303436	5.38293	2.80618	0.00635997	0.0454305	-2.89972
GNPTAB	0.302413	6.15235	3.84733	0.000246251	0.00395229	0.0965739
FUT11	0.301984	4.77104	4.22979	6.44092e-05	0.00142527	1.35848
CCDC69	0.301162	4.6038	3.69379	0.000413349	0.00583304	-0.3877
ATL1	0.300554	3.6556	3.26563	0.00163764	0.0168413	-1.66386
SAV1	0.300249	5.9663	2.88223	0.00512727	0.0389823	-2.70535
ZNF267	0.299895	6.04804	3.0399	0.00324206	0.0277535	-2.28928
COG6	0.299404	4.80418	3.4946	0.000794362	0.00972909	-0.99546
ARHGAP25	0.298702	4.36358	4.12911	9.22991e-05	0.00188589	1.01895
RNASET2	0.298584	5.3655	2.76123	0.00721073	0.0494264	-3.0126
HOXB5	0.2984	4.67046	3.35018	0.00125813	0.0137341	-1.42093
CTNNB1	0.297703	6.34698	4.0291	0.000131335	0.0024814	0.686752
BATF	0.297186	5.01744	3.128	0.0024926	0.0229623	-2.04926
ARF4	0.297095	7.10989	4.2951	5.08759e-05	0.00117774	1.58142
LILRB4	0.296216	4.53183	3.9819	0.000154862	0.00279293	0.531801
SLC38A6	0.296156	4.90081	4.26351	5.70378e-05	0.00129405	1.47333
INPP5D	0.29547	5.1218	3.14116	0.00239566	0.0223591	-2.01296
EOMES	0.295316	4.0039	2.89437	0.0049523	0.0381568	-2.67395
BMP4	0.294478	4.78687	2.76155	0.00720434	0.0494223	-3.0118
LHFPL2	0.294251	4.75443	4.80045	7.71827e-06	0.000262314	3.37228
CBLB	0.294242	6.19827	3.5205	0.000730572	0.00905177	-0.917784
LDHA	0.294104	7.18198	3.12299	0.0025305	0.0232237	-2.06306
GPR155	0.294092	4.69844	3.53216	0.000703481	0.00878983	-0.882701
SERPINI1	0.294018	3.78041	4.29274	5.13126e-05	0.00118463	1.57334
NPTN	0.293855	7.70012	3.67796	0.000435722	0.00606845	-0.436872
GJD3	0.293691	3.89335	4.79331	7.93207e-06	0.000265351	3.34624
KCTD11	0.293687	5.07144	3.85297	0.000241551	0.00389887	0.114628
STXBP1	0.29358	4.82171	3.18431	0.00210191	0.0203712	-1.89311
NKD1	0.29344	4.84081	3.77085	0.000319216	0.00477166	-0.146319
DOK5	0.293384	3.25163	4.68152	1.21409e-05	0.000377173	2.9409
LPAR5	0.293354	4.72684	3.57126	0.00061936	0.00795701	-0.764367
CACNA1C	0.293315	4.28497	4.96198	4.1369e-06	0.000160044	3.96723
FBXL7	0.293226	4.94835	4.57756	1.79588e-05	0.000516686	2.56863
SYNE1	0.29282	3.98605	4.09195	0.000105281	0.00208861	0.894919
RASA3	0.292773	4.82604	3.68517	0.000425395	0.00596357	-0.4145
MEOX2	0.292726	3.29183	2.94306	0.00430417	0.0343629	-2.54689
NOG	0.292668	3.22608	4.05912	0.000118198	0.00228638	0.785933
ARHGEF25	0.292638	4.95947	4.36638	3.92449e-05	0.00095651	1.82707
ETV5	0.292617	5.17018	2.86397	0.00540132	0.0405645	-2.7524
SYK	0.292403	4.32992	3.06647	0.00299646	0.0261981	-2.21745
CYB5R4	0.292329	4.99048	2.90131	0.00485471	0.037594	-2.65594
SLC36A4	0.29176	3.85886	2.77297	0.00697909	0.0484419	-2.98327
MAP3K8	0.290742	5.18635	3.14416	0.00237402	0.0222417	-2.00466
RCBTB2	0.290658	4.18207	5.1547	1.94261e-06	8.88889e-05	4.6898
ATP7A	0.290413	4.60522	3.70543	0.000397601	0.00565289	-0.35145
CYGB	0.290412	5.49041	4.376	3.78875e-05	0.000934102	1.86041
CD28	0.290136	3.56561	2.7576	0.00728391	0.0497759	-3.02167
SERPINH1	0.289479	5.56301	3.82116	0.000269208	0.00425668	0.0130975
CAPG	0.289456	5.56174	3.28975	0.00151963	0.0158661	-1.59502
THEMIS2	0.289284	5.32687	3.52168	0.00072778	0.00903687	-0.91423
PEA15	0.289056	7.40824	4.58579	1.74138e-05	0.000505266	2.59792
ESYT2	0.288923	7.07626	3.72605	0.000371109	0.00537934	-0.287073
MDFIC	0.288797	5.89844	2.93412	0.00441704	0.0349208	-2.57036
RALA	0.288639	5.2809	3.63867	0.000496322	0.00669081	-0.558256
STARD4	0.288542	4.74077	2.82424	0.00604468	0.0439405	-2.85392
FOXC2	0.28757	4.48239	5.20091	1.61767e-06	7.75254e-05	4.86499
IL3RA	0.287509	4.43535	3.0863	0.00282458	0.0249977	-2.16354
ZNF423	0.287255	3.70886	4.51797	2.24334e-05	0.000615331	2.35735
GYPC	0.287159	5.13025	3.34145	0.00129309	0.0140174	-1.44623
MMP28	0.287143	4.13054	3.98925	0.000150951	0.00274559	0.555848
SASH1	0.287083	4.90039	3.23054	0.0018247	0.0182695	-1.7633
MYOCD	0.286984	3.51435	5.56907	3.67679e-07	2.34066e-05	6.28552
NIPSNAP3A	0.286732	5.1175	3.09417	0.00275893	0.0247053	-2.14206
ZNF430	0.286695	5.58593	2.81026	0.00628734	0.0451321	-2.88938
PTP4A3	0.286517	6.39733	3.00921	0.00354893	0.0296225	-2.37163
PLEKHO2	0.285939	5.76726	4.28873	5.2065e-05	0.00119876	1.55958
ATP1B3	0.285786	5.44716	3.04075	0.00323394	0.0277118	-2.287
EHD3	0.285661	4.58105	4.50875	2.32163e-05	0.000631028	2.32478
PAFAH1B1	0.285068	7.25561	3.80062	0.000288649	0.00447287	-0.0521648
SGCA	0.285025	5.16673	4.38502	3.66565e-05	0.000912568	1.8917
TLE4	0.284943	4.4064	3.92798	0.000186695	0.00320121	0.356219
FOXN3	0.284779	5.92791	3.47107	0.000856862	0.010295	-1.06568
RASGRP3	0.284764	4.92498	3.03283	0.00331045	0.0281553	-2.3083
CST3	0.283863	7.84592	3.45314	0.000907558	0.0107378	-1.11894
GPX7	0.283841	5.74782	3.26051	0.00166378	0.0170587	-1.67843
MARK1	0.2833	3.44168	3.83087	0.000260466	0.00413378	0.0440069
CLDN11	0.283241	4.15999	4.92002	4.86876e-06	0.000182964	3.81173
AKR1B1	0.283059	5.45959	3.09937	0.00271635	0.0244299	-2.12785
EVL	0.282972	5.56212	3.83106	0.000260292	0.00413378	0.0446343
SH3KBP1	0.282657	5.73714	3.32239	0.00137264	0.0146002	-1.50129
MAN1C1	0.282472	4.10207	3.51219	0.000750493	0.00925825	-0.942754
GSTM5	0.28229	4.23937	3.05259	0.0031225	0.0270422	-2.25503
CD5	0.282043	4.75015	3.62718	0.000515497	0.00689796	-0.593564
HEY2	0.281891	4.3214	3.68801	0.000421386	0.0059129	-0.405666
INMT	0.28185	4.05583	3.38342	0.00113297	0.0127168	-1.32417
ATG4C	0.281822	4.07102	3.35953	0.00122164	0.0134768	-1.39377
LDLRAD4	0.28125	4.63446	4.21617	6.76386e-05	0.00147025	1.31227
GLI2	0.281036	4.38279	6.28896	1.83678e-08	1.92253e-06	9.16949
BVES	0.280928	3.56769	6.9074	1.29481e-09	1.95493e-07	11.7296
IGFBP4	0.280588	7.30825	2.80586	0.00636568	0.0454305	-2.90053
EYA2	0.279844	4.05257	3.30755	0.00143774	0.0151603	-1.544
ADAM22	0.279707	3.73685	3.02809	0.00335711	0.0283613	-2.32105
GRK5	0.27954	4.35859	3.59088	0.000580841	0.00760532	-0.70465
CHSY3	0.278906	4.21541	5.4395	6.22085e-07	3.6852e-05	5.78081
DTWD1	0.278508	5.53586	3.81231	0.000277426	0.00435033	-0.0150502
TIMP1	0.278481	7.32054	3.99635	0.000147259	0.0027044	0.579124
BST1	0.278392	3.68755	2.96909	0.00399078	0.0325774	-2.47829
HSBP1	0.278161	8.75316	3.00724	0.00356953	0.0297507	-2.37689
GRN	0.27803	7.06386	4.01048	0.000140175	0.00261368	0.625483
ITGA8	0.277751	3.44782	3.19958	0.00200624	0.0196715	-1.85038
GPR63	0.27748	4.13487	3.01306	0.003509	0.0293754	-2.36133
MPHOSPH6	0.27689	5.67564	3.03041	0.00333417	0.0282725	-2.3148
ZNF703	0.276414	5.96947	3.77373	0.000316129	0.0047436	-0.13723
FAM89B	0.276138	5.31876	3.42887	0.000980726	0.0113879	-1.19072
BMP2K	0.275974	6.18068	3.22993	0.00182816	0.0182933	-1.76504
JAK3	0.275965	4.79114	5.38124	7.86828e-07	4.3648e-05	5.5555
SERTAD4	0.275914	3.26014	5.20253	1.60732e-06	7.72466e-05	4.87113
ATXN1	0.275855	5.21012	3.34106	0.00129468	0.0140245	-1.44736
EMILIN1	0.275675	5.62407	5.87194	1.0572e-07	8.38928e-06	7.48363
MYLK	0.275337	4.98151	3.40393	0.00106169	0.012108	-1.2641
TRAPPC3	0.275255	6.41119	4.23699	6.27605e-05	0.00139623	1.38298
SIGLEC10	0.275063	4.79449	3.06619	0.00299893	0.0261981	-2.21821
TBX20	0.274943	3.89599	5.77613	1.57203e-07	1.1413e-05	7.10201
2022-03-01	0.274766	4.15918	4.98616	3.76516e-06	0.00014821	4.05715
RPA2	0.27471	5.30024	2.77632	0.00691415	0.0481086	-2.97487
FAM174A	0.274521	5.37977	3.7326	0.000363053	0.00528052	-0.266575
GOLT1B	0.274476	6.04025	3.33668	0.00131257	0.0141464	-1.46002
IDS	0.274282	6.55147	3.1395	0.00240766	0.0224342	-2.01753
GM2A	0.274161	5.63064	3.04543	0.00318942	0.0274421	-2.27436
MCEMP1	0.274127	3.76475	2.82827	0.00597647	0.0435746	-2.8437
FERMT3	0.273955	4.83701	4.93042	4.67645e-06	0.00017849	3.85019
MYO9A	0.273952	4.57098	3.5257	0.000718374	0.00893959	-0.902154
PRR5L	0.273752	4.17844	4.7954	7.86909e-06	0.000264281	3.35384
SAMD3	0.273741	3.15456	3.83735	0.000254776	0.00406617	0.0646926
RECQL	0.273739	5.87963	3.37335	0.00116958	0.0130335	-1.35355
KDM1A	0.273702	6.46662	3.64436	0.000487063	0.00659401	-0.540712
FOSL2	0.273216	6.13689	3.30123	0.00146631	0.0153944	-1.56213
GABARAP	0.27213	8.96987	4.03955	0.000126608	0.00241617	0.721245
TRAF3IP3	0.27163	4.17486	3.21707	0.00190173	0.0188417	-1.80128
RWDD1	0.271597	5.43836	3.41347	0.00103001	0.0118497	-1.23609
NEGR1	0.27146	3.00406	3.15997	0.00226316	0.0215107	-1.96086
UBL3	0.271358	6.44844	2.94621	0.00426508	0.0341467	-2.53862
APOBEC3G	0.270069	4.6653	3.1327	0.00245758	0.022701	-2.03631
SLC31A2	0.270016	5.92582	3.23536	0.00179791	0.0180543	-1.74971
RHOQ	0.269345	5.8684	3.43154	0.000972422	0.0113091	-1.18285
ATP1B2	0.268961	4.13761	2.90359	0.00482306	0.0374368	-2.65002
WASF2	0.268887	7.28592	3.69172	0.000416212	0.00586375	-0.394141
PPFIA2	0.268611	2.99808	4.21559	6.77797e-05	0.00147123	1.3103
RAMP2	0.268509	5.86216	2.92589	0.00452318	0.0356279	-2.59189
AXIN2	0.268405	4.01404	2.87054	0.00530123	0.0400019	-2.7355
PODNL1	0.268344	4.93936	6.14181	3.42008e-08	3.31534e-06	8.5703
PDLIM4	0.268037	4.67776	4.65708	1.33166e-05	0.000405703	2.85296
HEATR5A	0.267698	4.60492	3.1572	0.00228227	0.0215961	-1.96856
FGD5	0.267439	4.25248	5.46831	5.53671e-07	3.32612e-05	5.89259
CLIP3	0.267139	5.26419	4.93776	4.5451e-06	0.000174256	3.87739
DUSP7	0.267095	6.3297	4.43766	3.02067e-05	0.000783217	2.0751
MYH9	0.266982	7.29498	3.47635	0.000842442	0.0101647	-1.04995
DDHD1	0.266838	4.79035	3.15732	0.0022814	0.0215961	-1.96822
VAMP3	0.266543	7.77965	4.4805	2.57828e-05	0.000689467	2.22529
LDLRAD3	0.265988	6.77268	4.20883	6.94441e-05	0.00150353	1.28739
TMSB4X	0.265839	8.80078	4.80911	7.46619e-06	0.000255784	3.40393
GJC1	0.26575	4.33076	2.80295	0.00641782	0.0456417	-2.90787
SH3PXD2B	0.265584	4.98985	3.15146	0.00232222	0.0218288	-1.98446
EOGT	0.265439	4.88933	3.10152	0.00269891	0.0242988	-2.12197
EXOC5	0.26496	5.68566	3.36033	0.0012186	0.0134653	-1.39146
CNPY3	0.264266	5.75844	5.0112	3.41471e-06	0.000139374	4.15048
SLA	0.264173	4.11469	3.94132	0.000178278	0.00308479	0.399526
UFSP2	0.264102	5.07178	3.19059	0.00206203	0.020036	-1.87555
KLC1	0.26293	6.02878	3.72002	0.000378675	0.00547507	-0.305921
SOD3	0.262838	4.51252	3.57226	0.000617341	0.00793704	-0.761331
APLN	0.262795	4.62451	3.66808	0.000450262	0.00623533	-0.467484
PIK3CA	0.262698	5.82707	3.34649	0.00127279	0.0138489	-1.43163
GAP43	0.26258	3.41566	3.85659	0.000238589	0.00385836	0.126189
CHIC2	0.262343	6.92486	3.01259	0.00351385	0.0294016	-2.36259
SERINC1	0.262154	6.98847	3.58305	0.000595938	0.00774946	-0.728518
EGFL6	0.261932	4.0104	3.97839	0.000156765	0.00282425	0.520325
ILK	0.261771	7.39451	3.01964	0.00344178	0.0289262	-2.34373
GAS7	0.261585	4.52804	3.32721	0.00135208	0.0144291	-1.48737
PPIL4	0.261022	6.08923	3.21834	0.00189435	0.0188123	-1.79771
CCDC112	0.260941	4.37887	3.08899	0.00280199	0.0249243	-2.15621
BTK	0.260607	3.53419	3.83571	0.000256208	0.00407758	0.0594432
TCAF2	0.260564	4.90891	2.95561	0.00415034	0.033432	-2.51388
CD247	0.260563	4.27218	3.85581	0.000239226	0.003865	0.123691
RPS5	0.260433	10.8473	2.80539	0.00637399	0.0454305	-2.9017
IFT57	0.260431	5.73699	2.97316	0.00394383	0.0323179	-2.46754
GAS1	0.260327	4.80113	4.72647	1.02368e-05	0.000323427	3.10327
SLC9A1	0.260154	5.20005	4.45842	2.79776e-05	0.000733218	2.14779
RPS6KA2	0.25979	4.5131	4.27481	5.47551e-05	0.00124557	1.51194
PPP1R2	0.259469	6.30423	3.33911	0.00130262	0.0140747	-1.453
WDR82	0.259467	5.72614	3.99356	0.0001487	0.00271916	0.569966
ABI3	0.259146	4.73206	3.94351	0.000176931	0.00307082	0.40665
TMEM100	0.258718	2.93104	3.34914	0.00126225	0.0137693	-1.42395
TIMMDC1	0.257916	5.94469	3.48278	0.0008252	0.0099871	-1.03078
PTEN	0.257654	6.84018	3.46191	0.000882423	0.0105206	-1.09292
CYSLTR1	0.257361	2.65619	3.26839	0.00162369	0.0167507	-1.65599
TPK1	0.257215	3.16503	3.27257	0.00160285	0.0166036	-1.6441
CBFB	0.257173	7.02625	3.02833	0.00335468	0.0283613	-2.32039
ZC3HAV1	0.256902	5.46308	3.4736	0.000849916	0.0102451	-1.05814
OLFML2A	0.256846	4.99523	4.79757	7.80387e-06	0.000263126	3.36177
MAP1LC3B2	0.256694	6.57495	3.6522	0.000474597	0.00647251	-0.516551
ADAM23	0.256527	3.57679	3.3701	0.00118165	0.0131422	-1.36303
RAP1B	0.256346	6.9717	3.05531	0.0030974	0.0268793	-2.24767
TPBG	0.256266	4.4101	3.77887	0.000310688	0.00468255	-0.120997
CCR5	0.255773	2.87035	4.66332	1.30065e-05	0.000397679	2.87537
RASL11B	0.255675	3.12325	4.22368	6.58384e-05	0.00144751	1.33775
PLCXD3	0.255514	3.48603	2.92011	0.00459929	0.0360435	-2.607
MACF1	0.255408	6.95502	3.1549	0.00229817	0.0216816	-1.97492
SPSB1	0.255291	6.07031	3.66935	0.000448369	0.00621416	-0.463556
PDLIM5	0.255168	6.17614	2.94129	0.00432639	0.0344435	-2.55156
PPP1R3D	0.255099	3.52781	3.87813	0.000221628	0.00367375	0.195309
TMEM26	0.255036	3.27195	4.76702	8.771e-06	0.000285177	3.25045
CHD1	0.254996	6.18983	3.13609	0.00243258	0.0225189	-2.02696
FKBP15	0.254656	5.61046	4.17472	7.84625e-05	0.00167122	1.17214
RAP2B	0.254523	4.83433	3.49997	0.000780722	0.00958266	-0.979393
GLIS2	0.254455	5.99186	3.26893	0.00162098	0.0167406	-1.65445
TLN1	0.254282	6.4084	4.6256	1.49952e-05	0.00044726	2.74005
CLDND1	0.254016	6.71659	4.26678	5.63674e-05	0.00128054	1.48451
RB1	0.253966	6.12228	3.02223	0.00341555	0.0287624	-2.33676
TMEM159	0.253583	4.74758	2.85447	0.00554911	0.0411802	-2.77677
FGFR1OP2	0.253093	5.98557	3.06169	0.0030393	0.02651	-2.23041
PHTF2	0.253007	4.18281	3.72629	0.000370809	0.00537934	-0.286319
HLX	0.252965	4.04117	5.12229	2.20787e-06	9.91276e-05	4.56735
SIDT1	0.252746	3.3417	3.27128	0.00160924	0.0166496	-1.64777
CPXM2	0.252713	4.20813	3.85755	0.000237803	0.00385555	0.129282
TMEM243	0.252699	4.75461	3.22253	0.00187016	0.0186045	-1.7859
CAPZB	0.25267	6.21304	5.03306	3.13493e-06	0.00013077	4.23217
GPR84	0.252575	2.8555	2.87996	0.00516066	0.0392187	-2.71121
PJA2	0.252477	7.3471	3.09282	0.0027701	0.0247697	-2.14575
SCG2	0.252455	3.18789	3.01548	0.00348416	0.0291961	-2.35487
KIAA0355	0.251895	6.18666	3.85184	0.000242493	0.00391037	0.110982
VAV1	0.251863	4.42271	2.84224	0.00574502	0.0423029	-2.80808
ATRNL1	0.251747	2.65864	4.13258	9.11681e-05	0.00187315	1.03057
MOB1A	0.251663	6.74618	3.6071	0.000550726	0.00730151	-0.655111
KRBOX1	0.251295	2.98439	3.15598	0.0022907	0.0216519	-1.97194
GSN	0.251037	5.65547	5.10018	2.40888e-06	0.000105567	4.48401
TSC22D3	0.250988	4.81261	4.06974	0.000113862	0.00221663	0.821122
PJA1	0.250516	4.67404	3.2471	0.00173404	0.0175888	-1.71646
CCR2	0.250302	2.87948	3.10781	0.00264848	0.0240222	-2.10473
HS3ST3A1	0.249508	4.13868	3.13912	0.00241043	0.0224355	-2.01859
SYTL3	0.24947	3.80422	2.76213	0.00719282	0.049383	-3.01037
NCMAP	0.249251	4.98234	2.80717	0.00634222	0.0454259	-2.89721
PPP1R18	0.248946	5.9346	3.5448	0.00067516	0.0085199	-0.844536
PLXND1	0.248728	5.74941	3.7084	0.000393687	0.00562063	-0.342217
FBXL3	0.248429	5.76378	2.9267	0.00451267	0.0355615	-2.58978
RARS2	0.248326	6.59077	3.04895	0.00315633	0.0272372	-2.26486
SKI	0.247862	5.7811	5.42175	6.68326e-07	3.86519e-05	5.71203
CDKN1C	0.247653	5.1321	3.9598	0.000167223	0.0029651	0.45965
SKA2	0.247651	5.93509	2.89369	0.00496194	0.0381848	-2.67571
GIMAP6	0.247479	4.47215	4.11751	9.61771e-05	0.00195343	0.980149
CYTH3	0.24738	4.52255	4.5522	1.97459e-05	0.000550863	2.47851
GNAI2	0.24632	6.18443	4.83886	6.66026e-06	0.000234774	3.51283
METRNL	0.245719	4.78856	3.36435	0.00120326	0.0133217	-1.37977
EPS15	0.245601	6.48973	2.9601	0.00409657	0.0330459	-2.50204
MYO9B	0.245409	5.85935	4.0457	0.000123907	0.00237525	0.74154
ETV6	0.245384	6.56082	2.98564	0.00380273	0.0313271	-2.43444
PLEKHA2	0.24514	6.20866	2.92157	0.00457994	0.0359588	-2.60318
NLGN2	0.245112	4.24988	4.812	7.38401e-06	0.000255017	3.41448
DCHS2	0.244908	2.56805	3.88239	0.000218412	0.0036319	0.209013
IFNAR2	0.244819	5.67964	2.93721	0.00437766	0.0347426	-2.56225
MYL12A	0.244807	8.76133	3.37439	0.00116577	0.0129995	-1.35053
EMILIN2	0.244716	4.76436	4.50479	2.35603e-05	0.000637024	2.31082
GRAPL	0.244656	4.43188	4.61513	1.55976e-05	0.000461197	2.70261
SNTB2	0.244597	5.49516	3.59894	0.000565698	0.00742413	-0.680072
GPR4	0.244577	5.23966	3.39209	0.00110231	0.0124547	-1.29882
ADAMTS6	0.244496	3.10089	2.82786	0.00598341	0.0436066	-2.84474
PSEN1	0.244462	5.76147	3.71471	0.000385472	0.00553598	-0.322529
WAS	0.243848	5.30019	4.13496	9.04016e-05	0.00186724	1.03853
ACER3	0.243734	4.98158	3.05788	0.00307386	0.0267158	-2.24072
MEF2A	0.243647	6.54323	3.8036	0.000285747	0.0044481	-0.0427089
NAP1L3	0.243171	4.10017	5.12346	2.19772e-06	9.89323e-05	4.57176
TSPAN5	0.242976	3.75719	2.76385	0.00715851	0.0491672	-3.00607
TREM2	0.242697	4.62369	2.81889	0.00613664	0.0444385	-2.86753
PLEKHM2	0.242492	5.56752	4.37553	3.79524e-05	0.000934249	1.85879
UBA7	0.242149	5.39244	3.94618	0.000175305	0.0030585	0.415317
HLA-C	0.242046	6.96743	2.83221	0.00591026	0.0431917	-2.83365
ARHGAP1	0.241935	7.29748	2.79003	0.00665435	0.0467586	-2.94044
SLC35A5	0.241395	4.86657	3.27924	0.00157004	0.0163133	-1.62507
TMEFF1	0.241064	3.89582	3.34212	0.00129039	0.0140047	-1.4443
NAP1L1	0.240454	7.70743	3.50242	0.000774566	0.00951395	-0.97205
STAB1	0.240337	5.266	4.47517	2.62966e-05	0.000696656	2.20657
OLFML3	0.240318	4.27633	4.4289	3.1198e-05	0.000802819	2.04449
RAB12	0.23932	5.9029	3.30551	0.00144692	0.0152476	-1.54986
DENND3	0.238993	4.35038	3.77904	0.00031051	0.00468255	-0.12046
CD8A	0.238976	4.85755	3.46072	0.000885796	0.0105491	-1.09645
HOXB2	0.23837	4.24962	4.02127	0.000134984	0.00253631	0.660969
TTLL7	0.238305	3.05007	3.06957	0.00296894	0.0260427	-2.20904
DIO2	0.238281	2.84827	4.32627	4.543e-05	0.001078	1.68853
SCLT1	0.23828	4.3851	3.28575	0.00153865	0.0160262	-1.60647
PDLIM7	0.238246	5.83356	3.79465	0.000294548	0.00452593	-0.0710946
REXO2	0.23783	6.38623	2.86227	0.00542758	0.0406725	-2.75678
KCNMB1	0.237578	4.36988	5.07537	2.65569e-06	0.000114453	4.39075
USP11	0.23737	5.26374	3.60364	0.000557026	0.00734697	-0.665696
ZNF25	0.236894	4.74617	2.79997	0.00647173	0.0458721	-2.9154
PEAK1	0.236715	5.55631	2.90775	0.00476582	0.0371277	-2.63921
UGGT2	0.236665	4.49252	2.90338	0.00482595	0.0374423	-2.65056
AKIRIN1	0.236448	7.07749	2.94145	0.00432434	0.0344435	-2.55113
HECW2	0.236422	4.44046	3.04994	0.00314712	0.0271735	-2.26219
HLA-F	0.23571	5.95732	2.9658	0.00402919	0.0327655	-2.48699
CYTH4	0.235444	4.75411	4.5133	2.28265e-05	0.000624107	2.34086
C14orf119	0.235226	6.8609	2.97109	0.00396765	0.0324506	-2.47301
TBC1D1	0.23493	4.99691	3.48339	0.000823566	0.0099793	-1.02894
RBPJ	0.234764	5.44	3.68408	0.000426936	0.00597046	-0.417873
PTGDR	0.234755	4.1555	4.05504	0.000119905	0.00231414	0.772437
RSBN1	0.234487	5.37581	2.91955	0.00460669	0.0360526	-2.60846
CORO1C	0.23434	6.60007	3.45342	0.000906746	0.0107356	-1.11811
ARHGAP23	0.234333	4.47035	3.35722	0.00123056	0.0135275	-1.40048
TCP11L2	0.23428	4.99284	2.85917	0.00547551	0.0408294	-2.76472
SEMA4D	0.233881	5.04751	4.00382	0.000143471	0.00265196	0.603627
ACVRL1	0.233837	5.03693	4.91851	4.89742e-06	0.000183637	3.80612
ITPKB	0.233739	3.9719	4.27792	5.41415e-05	0.0012349	1.5226
MFSD1	0.23372	5.61588	4.13456	9.05299e-05	0.00186763	1.03719
CD80	0.233432	3.35699	3.08077	0.00287156	0.0253187	-2.1786
SLC2A13	0.233223	4.49221	2.86263	0.00542204	0.0406725	-2.75585
DKK2	0.233199	3.15947	3.91694	0.000193941	0.00329893	0.32048
GNG7	0.233129	5.15385	2.83293	0.00589824	0.0431518	-2.83182
ACTR1A	0.23309	5.94992	3.15244	0.00231535	0.0217883	-1.98174
DNM3	0.233051	3.62886	3.13863	0.00241401	0.0224402	-2.01995
AFAP1	0.233041	4.57436	3.35271	0.00124814	0.0136679	-1.41358
NOD1	0.23235	4.20008	4.17524	7.83167e-05	0.0016702	1.17389
CRTC3	0.232023	6.22118	3.07261	0.0029422	0.0258347	-2.20078
COLGALT1	0.231573	6.34074	3.00987	0.00354205	0.0295795	-2.36986
SNX9	0.231498	6.83517	2.85311	0.00557064	0.0413041	-2.78027
RAP1GDS1	0.231244	5.24345	2.80641	0.00635582	0.0454305	-2.89913
LILRB2	0.231205	4.94223	3.52178	0.000727555	0.00903687	-0.913943
PRKCI	0.230907	5.84561	2.8461	0.00568249	0.0419148	-2.79821
MYL6	0.230904	8.39087	3.60173	0.000560534	0.00738288	-0.671539
SLC16A3	0.230354	5.60958	3.14356	0.00237836	0.0222585	-2.00633
TAX1BP3	0.230236	5.8249	3.44641	0.000927306	0.0109109	-1.13887
SLC11A1	0.230194	5.43659	2.89183	0.00498845	0.0383364	-2.68052
CD209	0.229542	4.33244	3.1378	0.00242005	0.0224516	-2.02223
PLBD2	0.229485	5.61928	3.95077	0.000172539	0.00303473	0.430253
NRIP3	0.229316	3.21604	3.94615	0.000175324	0.0030585	0.415215
CSF2RB	0.229213	5.11877	3.32832	0.00134741	0.0144126	-1.48418
CD72	0.229124	4.34981	3.45479	0.000902779	0.0106961	-1.11405
AP2S1	0.228954	7.54048	2.94464	0.00428453	0.0342702	-2.54275
TBX18	0.228855	3.60001	3.75793	0.000333428	0.0049167	-0.187039
ARL13B	0.228818	5.24703	2.86143	0.00544056	0.0406933	-2.75893
PKIA	0.228174	3.68535	3.86262	0.000233719	0.00381115	0.145518
GTDC1	0.22809	4.09171	4.37438	3.81125e-05	0.000934249	1.8548
SNCA	0.227943	4.23543	3.01613	0.00347747	0.0291687	-2.35312
ROBO2	0.227922	2.81877	4.30082	4.9832e-05	0.00115671	1.60103
TBXAS1	0.227901	4.4499	3.17481	0.00216349	0.0207951	-1.91959
MAP1LC3B	0.227239	6.8728	3.67938	0.000433664	0.00605462	-0.432458
RTN1	0.226732	4.21043	3.20849	0.00195234	0.0192203	-1.82539
GRB2	0.22587	6.60723	3.70815	0.000394014	0.00562063	-0.342992
PRKCQ	0.225829	3.31118	3.26215	0.00165535	0.0170014	-1.67376
NTAN1	0.225693	6.42834	2.8168	0.00617284	0.0445683	-2.87283
ZNF354C	0.225629	4.06752	3.15947	0.00226661	0.0215315	-1.96226
GNAQ	0.225535	6.60898	2.85552	0.0055327	0.0410942	-2.7741
TESPA1	0.225363	3.27533	3.01053	0.0035352	0.0295468	-2.3681
CRIP2	0.225236	5.70285	3.97565	0.000158265	0.00283631	0.511374
CFD	0.225187	5.68719	3.1031	0.00268612	0.0242348	-2.11763
SNAP23	0.224989	7.01083	3.2753	0.00158935	0.0164838	-1.63632
WWC3	0.224736	4.81028	4.20136	7.13304e-05	0.00153852	1.26209
NLRP3	0.224523	3.44467	3.9295	0.000185713	0.00318757	0.361169
B3GNT9	0.224289	4.44811	3.79898	0.000290254	0.00449367	-0.0573554
TMEM119	0.224093	5.49395	4.47144	2.66618e-05	0.000703057	2.19348
GRAP2	0.2237	3.7359	3.05847	0.00306849	0.0266963	-2.23912
ERLEC1	0.222971	6.5976	3.32218	0.00137354	0.0146006	-1.50189
TBC1D2	0.222883	4.72716	3.32628	0.00135605	0.0144507	-1.49008
TRIL	0.221995	3.39983	4.64113	1.41429e-05	0.000427067	2.79569
STAT5A	0.221761	5.06548	4.50794	2.32863e-05	0.000631028	2.32193
RAB30	0.221388	4.15047	3.16382	0.00223694	0.0212862	-1.95018
TSC22D1	0.221231	5.03083	3.02901	0.00334799	0.0283613	-2.31857
PBDC1	0.221201	6.18583	2.88839	0.00503779	0.0385598	-2.68943
CHST2	0.220728	4.23441	4.83022	6.88499e-06	0.000241201	3.48119
OR51E1	0.22056	2.95903	3.89062	0.000212329	0.00354456	0.235502
ITGB7	0.220225	4.57764	4.03236	0.000129843	0.00245594	0.6975
IL4I1	0.220128	3.94591	3.48456	0.00082049	0.00995937	-1.02547
TPSD1	0.220117	4.89197	4.15436	8.43734e-05	0.00176193	1.10361
NGRN	0.21964	7.07727	2.81698	0.00616969	0.0445683	-2.87237
ENTPD4	0.219541	5.9108	2.94938	0.00422612	0.0338825	-2.5303
TTC37	0.219411	6.14969	2.92198	0.00457451	0.0359327	-2.60211
MTMR2	0.218818	5.03551	3.64726	0.00048242	0.00654258	-0.531786
DRG2	0.218332	5.27223	3.94517	0.000175921	0.00305953	0.412023
LRRC4C	0.217737	2.93968	3.88116	0.000219338	0.00364375	0.205046
EXOC2	0.217643	5.5294	3.41383	0.00102884	0.0118441	-1.23503
P2RX7	0.217546	3.48404	3.22291	0.001868	0.0185939	-1.78484
SCAMP1	0.217347	6.05005	3.09469	0.00275459	0.0246828	-2.14062
IL2RB	0.217183	4.92907	4.07278	0.00011265	0.00219899	0.831207
SMAD7	0.216993	4.55755	3.32715	0.00135233	0.0144291	-1.48754
DES	0.216249	4.11379	2.81402	0.00622132	0.0448235	-2.87987
TRPA1	0.21597	2.67235	4.12341	9.41839e-05	0.00192146	0.999889
MAX	0.215486	6.09865	3.50631	0.000764885	0.00942217	-0.96038
AP3B1	0.215234	5.74438	2.79617	0.00654099	0.0461372	-2.92498
SRFBP1	0.215192	5.9823	2.75982	0.00723903	0.0495408	-3.01612
CCSER2	0.214858	5.97587	3.09848	0.00272356	0.024469	-2.13027
GNA13	0.214838	6.64458	2.96251	0.00406797	0.0329877	-2.49568
RHOH	0.214317	3.43137	3.40414	0.00106099	0.012108	-1.2635
CHST1	0.214194	5.59278	3.0377	0.00326323	0.0278928	-2.29521
EXT2	0.213896	5.65851	3.03299	0.00330895	0.0281553	-2.30789
DNAJB5	0.213567	4.58013	4.79244	7.95853e-06	0.000265715	3.34307
DYSF	0.213495	4.53946	3.76098	0.000330024	0.00487116	-0.177447
LTBP4	0.213187	5.59631	4.41887	3.23713e-05	0.000828016	2.00949
DYNLT1	0.212704	6.47229	3.3538	0.00124389	0.0136388	-1.41043
FKBP9	0.21258	6.81262	2.98773	0.00377953	0.0311962	-2.42888
LRRC25	0.212476	4.0814	3.79559	0.000293613	0.00451703	-0.0681209
DCP2	0.211606	5.34618	3.25131	0.00171169	0.0174139	-1.70454
ATP2A3	0.21153	5.02364	3.04832	0.00316224	0.0272618	-2.26656
ECHDC1	0.2101	4.92147	2.88277	0.00511939	0.0389398	-2.70396
MTHFD1L	0.209592	4.9638	2.88343	0.00510973	0.038901	-2.70225
PLCL1	0.209358	2.7952	4.88787	5.51365e-06	0.000201001	3.69303
VASH1	0.208952	5.09233	4.12937	9.22139e-05	0.00188589	1.01982
FHL3	0.208935	5.44235	3.08669	0.00282124	0.0249977	-2.16246
C9orf78	0.208486	6.388	3.13839	0.00241574	0.0224402	-2.0206
PLD3	0.208198	5.8515	4.09039	0.000105863	0.00209285	0.889731
EFS	0.208109	4.58334	4.99427	3.64795e-06	0.000145076	4.08736
PFN1	0.20805	8.17094	2.92712	0.00450714	0.0355505	-2.58867
C11orf24	0.208006	7.12126	2.89177	0.00498931	0.0383364	-2.68068
KSR1	0.207283	4.7028	3.77059	0.000319499	0.00477166	-0.147146
NACAD	0.207168	5.34469	4.08714	0.000107086	0.00210483	0.878909
FMNL1	0.206996	4.92077	3.80075	0.000288522	0.00447287	-0.0517554
ARHGAP44	0.206946	4.32059	2.85394	0.0055575	0.0412245	-2.77813
BBS12	0.206724	3.72039	3.46601	0.000870897	0.0104196	-1.08073
AP3S1	0.206664	5.53665	3.48629	0.000815927	0.00992197	-1.0203
CCDC126	0.206154	4.09921	3.78935	0.000299879	0.00457406	-0.0878771
NXPE3	0.206142	4.31602	4.0472	0.000123257	0.00236545	0.746487
MAP7D1	0.206052	5.86642	5.89919	9.44044e-08	7.66968e-06	7.59257
MYO1F	0.206048	4.90464	3.35944	0.001222	0.0134768	-1.39404
TUBB6	0.20593	6.50623	3.46731	0.000867271	0.0103908	-1.07687
MAP3K3	0.205912	5.31744	3.8901	0.000212708	0.00354742	0.23383
RPL15	0.205887	7.26299	3.4436	0.000935694	0.0109658	-1.14721
SHROOM4	0.205575	3.57355	3.65943	0.000463366	0.00635747	-0.494227
CYTL1	0.204935	3.25496	2.8473	0.00566329	0.0418027	-2.79515
ARSB	0.204912	3.98843	3.35978	0.00122068	0.0134768	-1.39304
TCEAL3	0.204785	6.26586	3.23823	0.00178209	0.0179588	-1.74159
CHURC1	0.204722	6.21891	2.93882	0.00435732	0.0346266	-2.55802
CYTH1	0.204675	5.81642	2.98639	0.00379442	0.0312889	-2.43245
LGI2	0.204029	3.48627	3.15771	0.00227869	0.0215906	-1.96712
GPSM3	0.203448	5.21461	3.65089	0.000476658	0.00649541	-0.520588
ARHGEF17	0.203339	5.09587	3.1388	0.00241276	0.0224402	-2.01947
HSPB7	0.203043	4.33406	4.99221	3.67739e-06	0.000145231	4.07968
WDFY1	0.20244	5.65016	2.78402	0.0067671	0.0473558	-2.95555
PDE6D	0.201691	5.13622	3.10238	0.00269197	0.0242618	-2.11961
COL24A1	0.201641	3.28622	3.65381	0.000472078	0.00644846	-0.51159
ARHGAP6	0.201601	3.6552	3.94295	0.000177274	0.00307193	0.40483
SIGLEC9	0.201495	3.63017	3.37792	0.00115282	0.0129141	-1.34021
HVCN1	0.201471	4.80648	4.61633	1.55273e-05	0.000459915	2.7069
GPX1	0.201169	6.74057	3.41233	0.00103373	0.0118685	-1.23942
GINM1	0.200597	5.68724	2.75747	0.00728655	0.0497759	-3.02199
LATS2	0.200428	5.33985	3.54902	0.000665953	0.00842241	-0.831781
ACTC1	0.200131	4.48896	4.54078	2.06059e-05	0.000573503	2.43803
IGLL1	0.199739	5.3442	2.80263	0.00642366	0.0456452	-2.90869
LZTFL1	0.199621	4.66425	3.10524	0.00266896	0.024131	-2.11177
PSAP	0.199393	8.67545	2.87455	0.00524092	0.0396872	-2.72516
HSPA2	0.199102	5.00912	3.62827	0.00051365	0.00687864	-0.590222
CORO1A	0.198879	5.08319	3.67539	0.000439452	0.00611043	-0.444824
NIPSNAP3B	0.198845	3.06135	3.94551	0.000175711	0.00305899	0.413146
PGR	0.198788	2.51053	5.03387	3.12496e-06	0.000130674	4.23521
SUSD2	0.197889	5.34821	3.90389	0.000202857	0.00341316	0.278306
ZCCHC24	0.19774	5.56144	3.3766	0.00115765	0.0129299	-1.34408
CXCR6	0.197628	3.31525	2.80211	0.00643291	0.0456728	-2.90999
IL15	0.19753	3.42405	2.76581	0.00711956	0.0490181	-3.00117
CD8B	0.197503	3.49023	3.57274	0.000616382	0.00793668	-0.759886
HNRNPLL	0.197314	4.77727	3.65993	0.000462605	0.00635468	-0.492696
CEACAM21	0.196573	3.51906	4.40675	3.38461e-05	0.000858021	1.96727
PDCL	0.196468	5.19027	4.04987	0.000122105	0.00235005	0.755325
ELOVL4	0.196451	3.34149	3.93175	0.000184277	0.00316931	0.368453
AGTRAP	0.196065	5.40588	2.76821	0.00707227	0.048821	-2.99519
LYPD3	0.19558	4.33825	2.87328	0.00526005	0.0397791	-2.72846
WDR44	0.195351	5.99606	2.81565	0.00619275	0.0446742	-2.87573
HIPK1	0.195307	6.15418	3.33959	0.00130067	0.0140626	-1.45162
ZBTB1	0.194762	5.76206	3.10195	0.00269544	0.0242803	-2.12079
MAN2B2	0.194709	5.35619	4.61166	1.58025e-05	0.000464839	2.6902
PREX1	0.194501	4.81309	3.44453	0.000932893	0.0109539	-1.14443
TINF2	0.19424	5.19556	3.44794	0.000922795	0.0108803	-1.13436
STX7	0.194034	6.65684	2.97373	0.00393721	0.0322791	-2.46602
SIGLEC1	0.194022	4.86529	3.95747	0.000168578	0.00298043	0.452066
CCNI	0.193885	7.40109	3.7619	0.000329001	0.00486403	-0.174545
DYNC1LI1	0.193515	5.83806	3.3669	0.00119363	0.0132495	-1.37235
FYTTD1	0.193424	5.81843	3.25174	0.00170941	0.0174115	-1.70331
LCK	0.192832	4.60767	3.35536	0.00123778	0.0135805	-1.40588
TMEM158	0.192565	6.40847	3.38971	0.00111063	0.0125321	-1.30577
SLAMF1	0.192227	2.91863	3.10685	0.00265616	0.0240364	-2.10738
PTPN1	0.192193	6.34283	2.76097	0.00721601	0.0494427	-3.01326
EXOC1	0.191789	5.66462	2.90064	0.00486409	0.0376193	-2.65769
N4BP1	0.191667	5.51667	3.17188	0.00218283	0.0209221	-1.92775
HECW1	0.191511	3.37668	5.00486	3.50024e-06	0.000141796	4.12685
ADAMTS4	0.191449	4.47565	3.26726	0.0016294	0.0167971	-1.65922
KCNS3	0.191164	4.21486	3.90499	0.00020209	0.00340697	0.281862
PLK3	0.190655	5.01995	3.05864	0.00306694	0.0266963	-2.23866
BICD2	0.190362	5.0015	3.49048	0.00080499	0.00981697	-1.00779
RUNX3	0.189506	5.07337	3.35787	0.00122806	0.0135174	-1.39861
AIP	0.189377	5.56819	2.79051	0.00664544	0.0467152	-2.93923
SIGLEC7	0.189163	4.1671	3.55792	0.000646923	0.00823054	-0.80484
SHISA5	0.18909	6.18625	4.29453	5.09806e-05	0.00117856	1.57948
PML	0.189059	4.96996	3.98343	0.000154039	0.00278102	0.536809
BBIP1	0.187923	4.60839	2.86521	0.00538238	0.0404881	-2.74922
NUDT6	0.187799	3.53596	2.92007	0.00459976	0.0360435	-2.6071
ITPRIPL2	0.187797	6.3187	4.3212	4.62755e-05	0.00109563	1.67108
BEND6	0.18775	3.16529	4.99869	3.58558e-06	0.0001436	4.10383
PPP2R5C	0.18774	6.27086	2.77059	0.00702544	0.0485857	-2.98922
RAMP1	0.187712	5.94426	2.88966	0.00501949	0.0384715	-2.68614
SLC2A5	0.187383	4.29984	3.35818	0.00122686	0.0135129	-1.3977
ACAN	0.187324	4.21329	3.23775	0.00178473	0.0179737	-1.74295
SH3BP5	0.187146	5.67123	3.62914	0.000512182	0.00686436	-0.587555
KCNK6	0.186837	5.47002	4.066	0.000115371	0.0022393	0.808727
ARSK	0.186759	3.63668	3.00616	0.0035809	0.0298164	-2.37979
DOK6	0.186593	3.2989	2.90375	0.00482085	0.0374368	-2.6496
PPM1M	0.186531	4.68691	4.24327	6.13573e-05	0.00137378	1.40434
ADAMTSL2	0.186476	4.72127	3.16789	0.00220948	0.0211182	-1.93887
RNF113A	0.186273	4.26044	2.91814	0.00462535	0.0361489	-2.61212
RXFP1	0.186229	2.52801	3.87738	0.000222197	0.00367375	0.192905
ARL8B	0.186207	6.68839	2.76535	0.00712872	0.0490416	-3.00233
GABARAPL2	0.186158	8.67456	2.83218	0.00591075	0.0431917	-2.83373
ZNF677	0.184844	3.1183	3.87771	0.000221943	0.00367375	0.193979
NT5DC2	0.183943	5.41033	2.94873	0.00423406	0.0339302	-2.532
SUMO2	0.183792	9.12778	2.86495	0.00538622	0.0404881	-2.74987
SLC37A2	0.183226	4.59384	3.46683	0.000868606	0.0103995	-1.07829
ZYX	0.182897	6.17027	3.83625	0.000255737	0.00407389	0.0611664
PARVG	0.182861	4.51691	4.03404	0.000129081	0.00244941	0.703039
KCNA7	0.182841	4.19034	2.77542	0.00693151	0.0481901	-2.97712
CSPG4	0.182679	4.9289	4.56769	1.8635e-05	0.000529511	2.53352
ARPC1B	0.182293	7.09809	2.79835	0.00650118	0.0459473	-2.91949
RCSD1	0.181015	4.58508	3.52869	0.000711431	0.00887261	-0.893136
PNPLA8	0.180774	5.05032	2.79614	0.00654158	0.0461372	-2.92506
YIF1B	0.18066	6.60623	4.30314	4.94128e-05	0.00114854	1.60902
AZI2	0.18023	4.79236	3.2732	0.0015997	0.0165811	-1.64229
MAGI2	0.18006	3.5513	4.55201	1.97602e-05	0.000550863	2.47783
MYO1G	0.179311	4.5498	4.0497	0.000122179	0.00235005	0.754756
DLG4	0.178846	4.57794	4.41645	3.26608e-05	0.000832922	2.00105
BCL11B	0.178676	4.29184	2.87634	0.00521426	0.0395204	-2.72055
RAB35	0.178476	6.02208	2.76128	0.0072098	0.0494264	-3.01248
DGKI	0.178078	3.05799	3.81273	0.000277028	0.0043481	-0.0137091
WBP1L	0.177668	6.61407	3.40674	0.00105226	0.0120407	-1.25585
ARPC4	0.177556	6.8253	3.02485	0.00338935	0.0285983	-2.32975
FOXS1	0.177265	4.69851	3.35568	0.00123656	0.0135805	-1.40498
CALHM2	0.177028	5.34898	3.37812	0.00115209	0.0129141	-1.33963
CXCR3	0.176815	4.64089	2.77926	0.00685772	0.0477744	-2.96751
RPS12	0.176731	10.1099	3.05116	0.00313575	0.0271018	-2.25889
MSL3	0.176536	4.57754	3.20963	0.00194556	0.0191647	-1.8222
CLEC11A	0.176129	4.86201	3.57924	0.000603421	0.00781106	-0.740124
PIK3R5	0.176065	4.91548	3.97425	0.000159037	0.00284715	0.506802
ZNF362	0.175714	5.6846	3.54188	0.00068161	0.00859493	-0.853368
ADARB1	0.175344	4.27072	3.473	0.000851553	0.0102529	-1.05992
GNB1	0.174848	7.58577	3.05732	0.00307903	0.0267471	-2.24225
SYDE1	0.174447	5.38703	4.23406	6.34272e-05	0.00140719	1.37299
CCDC3	0.173987	3.52482	4.50776	2.33015e-05	0.000631028	2.32131
TBXA2R	0.172147	4.27364	4.37515	3.80061e-05	0.000934249	1.85745
RAPGEF1	0.171738	5.741	3.38884	0.00111369	0.0125582	-1.3083
TIGIT	0.171725	4.13208	2.8443	0.00571164	0.0421116	-2.80282
IGSF21	0.171558	4.10356	4.58666	1.73573e-05	0.000504485	2.601
RASAL3	0.171519	5.07255	3.60122	0.000561468	0.00738288	-0.673088
P3H3	0.171355	4.85521	5.11085	2.30975e-06	0.000102889	4.5242
ABL1	0.171325	6.10961	2.82715	0.00599538	0.0436565	-2.84654
COL21A1	0.170936	3.32425	2.96429	0.004047	0.032879	-2.49099
TSPAN18	0.170769	4.59756	3.31777	0.0013926	0.0147848	-1.5146
AIDA	0.170516	6.16764	3.07837	0.0028922	0.0254743	-2.18514
PHF2	0.170295	5.71742	3.15567	0.00229284	0.0216601	-1.9728
ZNF385A	0.170276	5.11096	3.08345	0.00284866	0.0251558	-2.17129
ESAM	0.170204	5.25502	3.01565	0.00348238	0.0291955	-2.3544
MRPL32	0.169948	6.12169	2.83672	0.00583536	0.0427835	-2.82215
SOX18	0.169604	4.32926	3.14572	0.00236287	0.0221499	-2.00035
ZBP1	0.169159	4.35103	3.6131	0.000539977	0.00718191	-0.636763
HPS6	0.168999	4.53571	2.93717	0.00437821	0.0347426	-2.56236
KCTD15	0.168984	4.64811	2.92046	0.00459455	0.0360435	-2.60607
IGFLR1	0.168555	4.82722	3.09951	0.00271516	0.0244299	-2.12745
CCDC8	0.16776	4.61734	3.63857	0.000496487	0.00669081	-0.558566
CCDC66	0.16715	4.1881	2.80925	0.00630522	0.0452179	-2.89194
NARF	0.16707	6.13842	2.83683	0.00583367	0.0427835	-2.82189
SPN	0.166388	5.14279	2.86898	0.00532491	0.0401451	-2.73953
MICB	0.166232	5.53544	3.66176	0.000459792	0.00632112	-0.48701
RNF11	0.164755	5.74374	2.96676	0.00401794	0.0327208	-2.48445
MICAL1	0.164317	4.86175	3.38614	0.00112327	0.0126413	-1.31623
KCTD10	0.164229	5.78721	2.82313	0.00606372	0.0440413	-2.85676
NPDC1	0.164191	5.92021	3.58065	0.000600636	0.00779273	-0.735821
RPS11	0.16392	10.9043	3.90187	0.000204275	0.00343364	0.271771
CCDC170	0.163873	3.32335	3.46547	0.000872386	0.0104301	-1.08232
SH3PXD2A	0.163546	5.1019	3.23567	0.00179617	0.0180474	-1.74882
ZNF366	0.163261	3.7856	3.30391	0.00145413	0.0152952	-1.55444
SEMA3F	0.163233	4.72246	3.55468	0.000653792	0.00830554	-0.814655
DAAM2	0.162517	3.81651	4.25694	5.84074e-05	0.00131811	1.4509
SLAIN2	0.16228	6.22924	3.38577	0.00112459	0.0126477	-1.3173
SZRD1	0.162029	5.80254	2.79315	0.00659659	0.0464128	-2.9326
SOX17	0.161651	4.37942	3.13305	0.00245495	0.022689	-2.03534
CREG2	0.161641	3.96138	3.03312	0.00330761	0.0281553	-2.30752
CREB1	0.161151	5.82217	3.04019	0.00323927	0.0277436	-2.2885
PCSK7	0.161011	5.17332	3.33542	0.00131779	0.0141758	-1.46368
STARD9	0.160918	3.71014	3.77984	0.000309672	0.00467964	-0.117933
WT1	0.160293	3.86039	2.86165	0.00543712	0.0406906	-2.75836
GBGT1	0.160269	4.32835	3.89572	0.000208643	0.00349672	0.251925
PFDN5	0.160251	8.32935	3.32768	0.00135009	0.0144291	-1.48602
ADA	0.160064	4.58555	3.0326	0.00331267	0.0281602	-2.30891
PPP1CB	0.159941	7.55849	2.80971	0.00629713	0.0451789	-2.89078
MORF4L1	0.159379	7.59952	3.69519	0.000411423	0.00581631	-0.383342
DERL3	0.158981	4.99923	3.16612	0.00222139	0.0211821	-1.94379
COL13A1	0.158743	4.52261	5.06358	2.78147e-06	0.000118637	4.3465
ACTR2	0.158695	7.9684	3.21756	0.00189888	0.0188354	-1.7999
NCAM2	0.15854	2.64849	3.31431	0.00140771	0.0148896	-1.52454
KCNJ2	0.158398	3.64934	3.07875	0.00288891	0.0254585	-2.1841
FBXL12	0.158017	4.94512	2.87163	0.00528477	0.039913	-2.73269
BNIP2	0.158007	6.42241	3.18292	0.00211079	0.020415	-1.89698
NFAM1	0.157671	4.84051	3.16646	0.00221908	0.0211744	-1.94284
RNF146	0.157577	4.95965	3.11677	0.00257826	0.0235607	-2.08016
SCARF2	0.157437	5.24945	3.48138	0.000828933	0.0100159	-1.03496
OR2D3	0.156578	2.40929	3.1128	0.00260918	0.0237668	-2.09106
IQSEC2	0.156527	4.24518	3.42782	0.000984005	0.0114127	-1.19381
ZNF503	0.156521	5.2534	3.08093	0.00287016	0.0253187	-2.17816
HIC1	0.156052	4.36592	4.2874	5.23155e-05	0.00120128	1.55504
TNFSF18	0.155542	2.75504	2.78965	0.00666147	0.0467893	-2.9414
TRPC6	0.155197	3.11436	3.0188	0.00345021	0.0289685	-2.34595
DENND2A	0.155143	4.42506	4.01126	0.000139791	0.00260938	0.628062
LUZP1	0.154708	4.88943	3.70051	0.00040419	0.00572273	-0.366791
APOBEC3H	0.154443	3.28735	2.98267	0.00383586	0.0315543	-2.44232
OPCML	0.154284	3.7339	3.89372	0.000210075	0.00351385	0.245509
PIK3R6	0.154282	4.57444	4.13239	9.12315e-05	0.00187315	1.02992
ZDHHC15	0.154056	3.21705	3.79447	0.000294725	0.00452593	-0.0716574
C9orf47	0.153935	4.62606	3.41326	0.00103071	0.0118497	-1.23672
JARID2	0.153917	5.31816	2.88733	0.0050531	0.0386164	-2.69217
CD33	0.153798	4.06837	3.22054	0.00188158	0.0186963	-1.7915
CCNG2	0.15374	4.76304	3.07354	0.00293408	0.0258124	-2.19826
JAKMIP2	0.153592	2.90315	3.99058	0.000150253	0.00274342	0.560203
OSR1	0.153551	4.38033	3.05234	0.00312483	0.0270486	-2.25571
CLEC1A	0.153507	3.2167	2.77133	0.00701106	0.0485548	-2.98738
SNAI3	0.153145	4.88984	3.09815	0.00272624	0.0244802	-2.13117
GABPB1	0.15313	5.10476	3.03004	0.00333779	0.0282892	-2.31579
ITGAE	0.152549	4.22688	3.23758	0.00178568	0.0179737	-1.74344
BOC	0.152394	3.87589	3.77425	0.000315575	0.00473945	-0.13559
COL8A2	0.151916	4.7561	4.14813	8.62648e-05	0.00178829	1.0827
STAT5B	0.151245	5.69256	3.09883	0.00272074	0.0244566	-2.12933
SCRG1	0.150952	2.87338	3.1182	0.00256714	0.0234968	-2.07621
RHOBTB2	0.150366	4.36667	3.11565	0.0025869	0.023589	-2.08322
TMEM255B	0.149904	4.31184	2.83215	0.0059113	0.0431917	-2.83381
S1PR5	0.149544	4.59191	3.03223	0.0033163	0.028177	-2.30991
RGS7BP	0.149062	3.45426	2.96644	0.00402172	0.0327359	-2.4853
TMEM184B	0.148705	5.92143	3.11242	0.00261216	0.0237686	-2.09211
LPL	0.148206	3.31689	2.83982	0.00578444	0.0425198	-2.81425
FZD2	0.147724	6.36468	3.53435	0.00069848	0.00873664	-0.876077
LSP1	0.147538	5.3271	3.28957	0.00152049	0.0158661	-1.59555
IL21R	0.147258	4.48317	3.79558	0.000293616	0.00451703	-0.0681308
OSCAR	0.14722	4.48841	3.15518	0.00229626	0.0216804	-1.97416
COL16A1	0.147132	5.09704	3.87322	0.000225386	0.00370812	0.179544
FLT3LG	0.146636	5.10076	3.37739	0.00115474	0.0129187	-1.34175
PRDM6	0.14641	4.68402	2.93415	0.00441661	0.0349208	-2.57028
RHOA	0.146134	8.79243	3.84499	0.000248229	0.00397656	0.0890787
P4HA3	0.145204	3.56119	3.98539	0.000152995	0.00276802	0.543206
P2RY6	0.145127	4.32276	2.99684	0.00368011	0.0305084	-2.40464
SLC15A2	0.145089	2.69047	3.06661	0.00299519	0.0261981	-2.21707
SLC22A17	0.143913	5.09503	4.10455	0.000100693	0.00202617	0.936904
CRLF1	0.142919	4.55542	3.06909	0.00297319	0.0260666	-2.21034
FBXO42	0.142832	5.36454	3.1083	0.00264463	0.0240036	-2.1034
MAP6	0.142333	3.75993	2.82896	0.00596483	0.0435269	-2.84194
CSNK1G2	0.142119	5.73105	2.83703	0.00583032	0.0427833	-2.82137
AGAP2	0.14049	4.31419	3.54034	0.000685019	0.00861881	-0.858002
CC2D2B	0.139505	3.28434	3.41054	0.00103964	0.0119203	-1.2447
ELN	0.139402	5.4297	3.10415	0.00267773	0.0241975	-2.11477
HOXD8	0.139016	4.25252	3.53639	0.00069388	0.00869185	-0.86994
SSC5D	0.138844	5.19061	3.49701	0.00078821	0.00966761	-0.988248
BMP1	0.138308	5.04003	2.77106	0.00701619	0.0485612	-2.98804
STK10	0.138276	5.16002	3.02358	0.00340207	0.028663	-2.33316
GRAP	0.13798	4.26369	3.63486	0.000502607	0.00676794	-0.569978
EFNB3	0.137908	4.20129	3.14198	0.00238973	0.0223192	-2.0107
SEC22C	0.136701	5.14244	3.26577	0.00163693	0.0168413	-1.66346
FAM120AOS	0.136189	6.01452	2.8567	0.00551416	0.041036	-2.77107
EBF2	0.135915	3.15842	3.17912	0.00213531	0.0205939	-1.90757
APOL4	0.135405	4.08907	2.97439	0.00392969	0.0322329	-2.46428
AKAP5	0.1351	2.92739	2.82603	0.00601433	0.0437571	-2.84939
SNX20	0.134551	3.87912	4.09258	0.000105048	0.00208773	0.897007
WDTC1	0.134467	5.08173	2.91679	0.00464342	0.0362569	-2.61565
LIN7B	0.134126	5.782	3.36562	0.00119844	0.0132942	-1.37606
PPP2R2B	0.133658	3.40925	3.22693	0.00184507	0.018441	-1.7735
MAGEL2	0.132435	3.55476	3.78212	0.000307297	0.00464786	-0.110731
MAP3K6	0.132038	4.72705	3.62151	0.000525227	0.0070007	-0.610977
CDC42	0.130963	7.6305	3.58389	0.000594305	0.00774594	-0.725966
ZCCHC18	0.130721	3.70701	2.97862	0.00388149	0.0318682	-2.45307
RALGDS	0.130196	5.33676	3.48535	0.000818403	0.009945	-1.02311
TCEAL6	0.130011	4.78564	2.93787	0.00436939	0.0347049	-2.56053
CCND3	0.129754	4.91032	2.9625	0.00406812	0.0329877	-2.49572
NUMBL	0.129651	5.1664	3.35325	0.00124605	0.0136537	-1.41203
ROR2	0.129112	3.94572	4.47671	2.6147e-05	0.000693825	2.21198
DYRK4	0.128904	4.03491	3.33252	0.00132979	0.0142778	-1.47204
KCNQ3	0.128731	4.29009	3.08119	0.00286798	0.0253133	-2.17746
WNT2	0.128505	3.54923	3.32687	0.00135351	0.0144327	-1.48835
PDLIM2	0.128483	5.29537	4.01164	0.000139606	0.00260879	0.629304
NFATC1	0.128377	4.75887	2.99255	0.00372657	0.0307889	-2.41605
EDARADD	0.128236	2.88368	4.44055	2.9886e-05	0.00077608	2.08522
DIRAS3	0.127842	3.00259	3.17045	0.00219233	0.0209785	-1.93173
IFFO1	0.127771	4.11396	2.92006	0.00459992	0.0360435	-2.60713
LILRB1	0.127522	4.37827	2.75597	0.00731691	0.0499335	-3.02572
COL2A1	0.127088	4.73615	4.14891	8.60245e-05	0.00178548	1.08533
FAM78A	0.127026	3.97108	3.78979	0.000299432	0.00457351	-0.0864813
ELMO2	0.126749	4.72111	2.77207	0.00699654	0.0484997	-2.98552
CR1L	0.126002	3.175	2.91962	0.0046057	0.0360526	-2.60827
MEIS3	0.125179	4.8317	3.4212	0.00100499	0.0115931	-1.21334
DCHS1	0.124461	4.15898	3.53756	0.000691252	0.00868443	-0.866416
GNGT2	0.124415	3.80196	3.02175	0.00342039	0.0287748	-2.33805
ST6GALNAC6	0.123656	5.05659	2.937	0.00438034	0.0347434	-2.5628
NOD2	0.123143	3.68826	3.16704	0.00221518	0.021149	-1.94123
PKIG	0.123089	5.23273	3.01377	0.00350169	0.0293286	-2.35943
RPRM	0.122995	5.43905	2.81023	0.00628797	0.0451321	-2.88947
MT3	0.12253	5.78796	2.86179	0.00543499	0.0406906	-2.75801
CRISPLD1	0.121684	2.94696	3.90403	0.000202763	0.00341316	0.278742
MMRN2	0.121669	3.90555	2.79562	0.00655108	0.046166	-2.92637
ZNF454	0.121418	4.71777	3.07325	0.00293663	0.0258124	-2.19905
SPOCK2	0.119939	4.54846	2.77955	0.00685208	0.0477741	-2.96677
FOXI2	0.119868	4.62407	2.76942	0.00704837	0.0487049	-2.99215
KAZN	0.11948	4.46982	3.43992	0.00094676	0.0110559	-1.1581
CD63	0.118802	7.91785	2.92963	0.00447468	0.0353274	-2.58212
HNRNPDL	0.118764	8.09053	2.87716	0.0052021	0.0394984	-2.71844
POPDC2	0.118616	3.88428	3.11503	0.00259175	0.0236206	-2.08494
CNTNAP1	0.117941	3.66741	3.52722	0.000714831	0.0089085	-0.897563
CRTAC1	0.117801	3.85642	2.89168	0.00499063	0.0383364	-2.68092
JDP2	0.116781	4.98627	3.00427	0.00360084	0.0299385	-2.38484
RASL12	0.116532	4.2692	2.80606	0.00636207	0.0454305	-2.90002
LMF2	0.115146	5.81681	2.90118	0.00485652	0.037594	-2.65628
SEMA6B	0.114561	4.86857	3.03096	0.00332877	0.0282419	-2.31332
C11orf96	0.113381	3.89223	3.87968	0.000220455	0.00365873	0.200286
KLHDC8B	0.113199	4.58102	3.17955	0.00213256	0.020579	-1.90639
CCDC85B	0.113132	4.11089	2.94403	0.00429215	0.0343096	-2.54436
POU2F2	0.113089	4.87589	2.81081	0.00627774	0.0451061	-2.888
ZNF582	0.112537	3.54942	2.99598	0.00368941	0.0305559	-2.40694
DNAJC18	0.112241	3.48401	2.92697	0.00450919	0.0355505	-2.58908
PIP5K1C	0.111955	5.38373	3.15048	0.0023291	0.02188	-1.98717
GJA3	0.111512	3.36369	3.00678	0.00357439	0.0297767	-2.37813
CCDC81	0.111284	2.71755	3.60456	0.000555343	0.00733905	-0.66288
NDUFAF3	0.11013	6	2.79404	0.00658007	0.0463321	-2.93034
REM1	0.109279	4.35803	2.82862	0.00597051	0.0435497	-2.8428
KCTD16	0.108228	2.46853	2.8055	0.00637205	0.0454305	-2.90143
SCARF1	0.10812	4.9178	3.30465	0.00145076	0.0152787	-1.5523
RNF175	0.107505	3.68692	3.39689	0.00108566	0.012339	-1.28474
GPBAR1	0.107042	5.20991	2.94019	0.00434012	0.0345367	-2.55444
FHOD1	0.106768	4.46247	3.07128	0.00295389	0.025924	-2.2044
IL12RB1	0.106462	4.68292	2.80363	0.00640555	0.0455734	-2.90615
LDLRAD2	0.103585	4.82869	3.60353	0.000557235	0.00734697	-0.666045
VOPP1	0.102529	4.88961	2.85954	0.00546977	0.0408223	-2.76377
COL22A1	0.100599	4.11522	2.81494	0.00620524	0.0447454	-2.87754
LZTS1	0.099473	5.22573	3.44708	0.00092532	0.0109025	-1.13689
NME8	0.0993046	2.42677	3.24462	0.00174738	0.0176927	-1.72351
LANCL3	0.0961685	3.14394	3.1638	0.00223704	0.0212862	-1.95023
EGFLAM	0.0955882	3.10131	2.85229	0.00558367	0.0413648	-2.78238
SIRPB2	0.094563	3.32993	2.77699	0.00690133	0.0480586	-2.9732
PIK3CD	0.0878943	4.86431	2.83349	0.00588889	0.0431018	-2.83039
HSPA12B	0.0868109	4.94032	2.76465	0.00714253	0.049097	-3.00407
TRPM2	0.0863986	4.8196	2.77069	0.00702362	0.0485857	-2.98899
TNIP3	0.0861356	2.59113	2.94129	0.00432636	0.0344435	-2.55156
TRIM62	0.0845406	4.46578	2.79969	0.00647679	0.0458778	-2.9161
ANKRD35	0.0814396	3.91661	2.88942	0.0050229	0.0384803	-2.68675
MYOZ2	0.0803523	2.88386	3.10342	0.00268358	0.0242246	-2.11676
ADCY2	0.0708191	2.95096	2.79904	0.00648855	0.0459151	-2.91774
LOXL3	0.0706357	4.16872	2.82007	0.00611625	0.0443285	-2.86453
